# Supplementary material for: Data on the factors driving the decision of rural people to move into the city
Source: Data Brief. 2024 Jan 11;53:110037. doi: 10.1016/j.dib.2024.110037 (PMC10838684; doi:10.1016/j.dib.2024.110037)
Supplement: Supplementary file 2 [file mmc2.xlsx]

## Sheet: basic information respondents 
Hhcode	HHmigStus	replyquestiongend	Respondents stus.	upazila	age	gender	farmingexp	education	educainyears	occup	occupsub
1	1	1	1	5	30	1	7	3	8	1	0
2	1	1	1	5	55	1	25	2	5	8	0
3	1	2	1	5	76	1	60	2	5	11	0
4	1	2	1	5	57	1	35	3	8	4	1
5	1	1	2	6	43	1	22	4	10	1	4
6	1	1	1	6	50	1	30	3	8	1	0
7	1	1	1	8	42	1	0	3	8	6	0
8	1	1	1	5	65	1	45	3	8	4	1
9	1	1	2	8	55	1	0	3	8	11	0
10	1	2	2	6	32	2	10	3	8	9	0
11	1	2	1	5	70	2	0	2	5	9	0
12	1	2	1	5	41	1	0	4	10	6	0
13	1	2	2	5	50	1	20	2	5	1	0
14	1	1	1	8	70	1	55	2	5	1	0
15	1	1	1	8	62	1	40	2	5	1	0
16	1	1	1	5	50	1	30	1	0	1	0
17	1	2	1	5	55	1	0	2	5	11	0
18	1	2	1	5	60	1	6	2	5	9	0
19	1	1	1	8	52	1	40	2	5	1	0
20	1	1	1	8	55	1	40	2	5	1	0
21	1	1	1	8	31	1	15	2	5	1	0
22	1	1	1	5	50	1	0	2	5	6	0
23	1	1	1	5	50	1	18	2	5	4	0
24	1	2	1	6	50	1	12	2	5	8	1
25	1	2	1	5	52	2	0	2	5	9	0
27	1	1	1	8	65	1	55	2	5	1	0
28	1	2	2	5	40	1	10	2	5	1	0
29	1	2	2	5	61	1	40	2	5	1	0
30	1	1	1	6	55	1	20	5	12	1	6
31	1	1	1	5	48	1	30	2	5	1	4
32	1	1	1	5	65	1	30	5	12	1	4
33	1	1	1	5	40	2	20	2	5	9	1
34	1	1	6	6	50	1	30	1	0	1	0
35	1	1	1	5	55	1	30	2	5	1	0
36	1	1	2	8	60	1	40	2	5	1	0
37	1	1	1	5	20	1	40	3	8	1	4
38	1	1	1	5	65	1	40	1	0	1	0
39	1	1	1	8	60	1	40	1	0	1	0
40	1	1	1	8	37	1	20	2	5	1	0
41	1	1	1	8	68	1	50	1	0	1	0
42	1	1	1	5	68	1	50	1	0	1	0
43	1	1	1	8	55	1	35	1	0	1	4
44	1	1	1	5	58	1	35	1	0	1	0
45	1	1	1	5	60	1	30	6	16	6	1
46	1	1	1	5	45	1	20	1	0	1	4
47	1	1	1	5	45	1	15	2	5	1	0
48	1	1	1	8	45	1	30	1	0	1	0
49	1	1	1	8	42	1	25	1	0	1	4
50	1	1	1	5	60	1	50	2	5	1	0
51	1	1	1	6	75	1	60	1	0	1	0
52	1	2	2	5	68	1	45	2	5	1	0
53	1	2	2	5	58	1	30	1	0	1	4
54	1	1	1	6	70	1	60	2	5	1	0
55	1	1	1	5	55	1	40	2	5	8	0
56	1	2	1	5	70	2	50	2	5	9	1
57	1	1	2	6	52	1	35	2	5	1	0
58	1	1	1	5	42	1	25	1	0	1	0
59	1	1	1	5	72	1	50	1	0	1	0
60	1	1	1	5	55	1	30	1	0	1	0
61	1	1	1	5	61	1	35	1	0	1	0
62	1	1	1	5	40	1	27	1	0	1	0
63	1	1	1	5	45	1	15	1	0	1	0
64	1	1	1	5	48	1	15	1	0	1	4
65	1	1	1	8	43	1	25	1	0	1	0
66	1	1	2	5	55	1	25	1	0	1	0
67	1	1	1	8	75	1	50	1	0	4	0
68	1	1	1	8	60	1	40	3	8	1	0
69	1	1	1	5	45	1	20	1	0	1	3
70	1	1	1	5	42	1	10	3	8	1	4
71	1	1	1	5	50	1	30	1	0	1	0
72	1	1	1	6	60	1	40	2	5	1	0
73	1	1	2	5	70	1	50	1	0	1	0
74	1	1	2	5	38	1	4	1	0	1	0
75	1	1	2	5	46	1	25	1	0	1	0
76	1	1	1	8	55	1	38	1	0	1	0
77	1	1	1	5	65	1	10	1	0	1	0
78	1	1	2	5	60	1	20	1	0	1	0
79	1	1	1	5	38	1	20	1	0	1	0
80	1	1	1	5	45	1	20	1	0	1	0
81	1	1	2	5	50	1	15	1	0	1	0
82	1	1	1	5	55	1	20	1	0	1	0
83	1	1	1	5	52	1	30	1	0	1	0
84	1	1	1	5	67	1	50	1	0	1	4
85	1	2	2	5	65	2	15	4	10	9	4
86	1	1	1	5	43	1	30	1	0	1	0
87	1	1	1	5	40	1	15	1	0	1	0
88	1	1	1	5	50	1	20	1	0	1	0
89	1	1	1	5	45	1	20	1	0	1	0
90	1	1	1	5	60	1	25	1	0	1	0
26	0	1	1	5	49	1	10	2	5	1	0
91	0	1	1	5	60	1	45	2	5	1	0
92	0	1	1	5	70	1	40	2	5	1	0
93	0	1	1	5	55	1	35	3	8	1	4
94	0	1	1	6	64	1	40	2	5	1	0
95	0	1	1	5	40	1	20	1	0	1	8
96	0	1	1	5	55	1	40	1	0	1	4
97	0	1	1	6	35	1	28	3	8	1	4
98	0	1	1	5	45	1	15	3	8	1	0
99	0	1	1	5	30	1	20	2	5	1	0
100	0	1	1	5	50	1	35	2	5	1	4
101	0	1	1	5	65	1	50	1	0	1	0
102	0	1	1	5	60	1	40	1	0	1	0
103	0	1	1	5	40	1	27	1	0	1	7
104	0	1	1	5	35	1	7	3	8	7	0
105	0	1	1	5	77	1	60	1	0	1	0
106	0	1	1	5	70	1	50	1	0	1	0
107	0	1	1	6	65	1	45	5	12	1	6
108	0	1	1	5	30	1	10	2	5	1	0
109	0	1	1	5	50	1	30	3	8	1	0
110	0	1	1	6	50	1	15	4	10	1	0
111	0	1	1	6	40	1	25	1	0	1	0
112	0	1	1	5	60	1	40	2	5	1	0
113	0	1	1	6	50	1	24	2	5	1	0
114	0	1	1	5	62	1	35	4	10	1	0
115	0	1	1	6	45	1	30	1	0	1	8
116	0	1	1	5	42	1	19	1	0	7	0
117	0	1	1	5	60	1	2	2	5	9	0
118	0	2	1	5	55	1	27	2	5	1	4
119	0	1	1	6	52	1	12	2	5	1	0
120	0	2	2	5	37	2	15	2	5	1	0
121	0	1	1	5	35	1	20	2	5	1	0
122	0	1	1	5	40	1	20	1	0	1	0
123	0	1	1	6	35	1	25	1	0	1	0
124	0	1	1	5	45	1	30	1	0	1	0
125	0	1	1	5	55	1	20	1	0	1	0
126	0	1	1	5	50	1	20	1	0	1	0
127	0	1	1	6	45	1	30	1	0	1	0
128	0	1	1	6	60	1	40	1	0	1	0
129	0	1	1	5	72	1	45	1	0	1	0
130	0	1	1	5	48	1	35	2	5	1	4
131	0	1	1	5	32	1	20	2	5	1	0
132	0	1	1	5	42	1	15	5	12	1	0
133	0	1	1	5	40	1	25	2	5	1	0
134	0	1	1	5	40	1	27	1	0	1	0
135	0	1	1	5	35	1	25	1	0	1	4
136	0	1	1	5	50	1	40	2	5	1	4
137	0	1	1	6	60	1	40	1	0	1	0
138	0	1	1	5	33	1	16	2	5	1	4
139	0	1	1	5	40	1	28	2	5	1	4
140	0	1	1	6	42	1	20	2	5	1	0
141	0	1	1	5	30	1	18	6	16	1	10
142	0	1	1	5	45	1	15	6	16	1	4
143	0	1	1	5	45	1	25	4	10	1	4
144	0	1	1	5	40	1	18	4	10	1	4
145	0	1	1	5	48	1	23	4	10	1	0
146	0	1	1	5	15	1	7	3	8	10	1
147	0	1	1	5	50	1	27	3	8	1	0
148	0	1	1	5	46	1	20	1	0	1	0
149	0	1	1	5	50	1	40	1	0	1	0
150	0	1	1	5	49	1	30	3	8	1	4
151	0	1	1	6	28	1	10	1	0	1	0
152	0	1	1	5	45	1	30	1	0	1	0
153	0	1	1	5	62	1	35	1	0	1	0
154	0	1	1	5	45	1	30	1	0	1	0
155	0	1	1	5	60	1	28	1	0	1	0
156	0	1	1	5	50	1	30	1	0	1	0
157	0	1	1	5	70	1	60	1	0	1	0
158	0	1	1	5	50	1	35	1	0	1	0
159	0	1	1	5	49	1	23	1	0	1	0
160	0	1	2	5	24	1	7	7	18	1	0
161	0	1	1	5	32	1	22	1	0	1	4
162	0	1	1	5	61	1	35	2	5	1	0
163	0	1	1	5	50	1	30	2	5	1	0
164	0	1	1	5	24	1	10	3	8	4	1
165	0	1	1	5	33	1	10	3	8	1	0
166	0	1	1	6	57	1	40	1	0	1	0
167	0	1	1	5	55	1	20	2	5	1	0
168	0	1	2	6	32	1	15	2	5	1	4
169	0	1	1	6	35	1	35	2	5	1	0
170	0	1	1	5	48	1	30	3	8	1	4
171	0	1	2	6	95	1	3	2	5	9	1
172	0	1	1	5	49	1	40	1	0	1	4

## Sheet: HH Socioecon. data.
HH code	HHmigStus	family size	Gendfm1	Agefm1	Edufm1	occufm1ma	occufm1sub	Gendfm2	Agefm2	Edufm2	occufm2ma	occufm2sub	Gendfm3	Agefm3	Edufm3	occufm3ma	occufm3sub	Gendfm4	Agefm4	Edufm4	occufm4ma	occufm4sub	Gendfm5	Agefm5	Edufm5	occufm5ma	occufm5sub	Gendfm6	Agefm6	Edufm6	occufm6ma	occufm6sub	Gendfm7	Agefm7	Edufm7	occufm7ma	occufm7sub	family size	Gendfm8	Agefm8	Edufm8	occufm8ma	occufm8sub	Gendfm9	Agefm9	Edufm9	occufm9ma	occufm9sub	Gendfm10
1	1	7	1	75	2	1	0	2	55	2	9	0	1	30	3	1	0	2	22	4	9	0	1	24	2	6	0	2	20	2	6	0	1	3	0	0	0	7	0	0	0	0	0	0	0	0	0	0	0
2	1	7	1	55	2	8	0	2	40	2	9	0	1	27	2	8	0	2	18	2	9	0	2	17	3	6	0	2	14	2	6	0	2	10	2	10	0	7	0	0	0	0	0	0	0	0	0	0	0
3	1	8	1	76	2	11	0	2	65	2	9	0	1	38	2	8	1	2	33	2	6	9	1	13	2	6	0	2	11	2	10	0	1	10	2	10	0	8	1	7	0	0	0	0	0	0	0	0	0
4	1	10	1	57	3	4	1	2	49	2	9	0	1	29	3	6	0	2	22	5	9	0	1	24	5	6	0	2	23	5	6	0	1	21	3	6	0	10	2	19	3	6	0	1	17	3	10	0	1
5	1	10	2	55	3	9	0	2	55	3	9	0	1	45	4	6	0	2	35	4	9	0	1	43	4	1	4	2	40	5	6	9	1	35	4	4	0	10	1	32	5	5	0	2	13	3	10	0	2
6	1	5	1	50	3	1	0	2	40	3	9	0	1	20	4	4	0	2	14	4	10	0	1	10	2	10	0	0	0	0	0	0	0	0	0	0	0	5	0	0	0	0	0	0	0	0	0	0	0
7	1	5	1	42	3	6	0	2	32	4	9	0	1	13	3	10	0	1	10	2	10	0	0	0	0	0	0	0	0	0	0	0	0	0	0	0	0	5	0	0	0	0	0	0	0	0	0	0	0
8	1	6	1	65	3	4	1	2	60	2	9	0	1	25	5	6	0	2	22	5	9	0	2	8	2	10	0	1	6	0	0	0	0	0	0	0	0	6	0	0	0	0	0	0	0	0	0	0	0
9	1	6	1	55	3	11	0	2	47	3	9	0	1	29	6	6	10	1	24	6	6	0	1	20	5	10	0	1	10	2	10	0	0	0	0	0	0	6	0	0	0	0	0	0	0	0	0	0	0
10	1	4	1	35	2	7	0	2	32	3	9	0	2	11	3	10	0	1	5	2	10	0	0	0	0	0	0	0	0	0	0	0	0	0	0	0	0	4	0	0	0	0	0	0	0	0	0	0	0
11	1	4	2	70	2	9	0	1	35	2	6	0	2	28	2	6	0	2	13	2	10	0	0	0	0	0	0	0	0	0	0	0	0	0	0	0	0	4	0	0	0	0	0	0	0	0	0	0	0
12	1	5	1	41	4	6	0	2	35	3	9	0	2	14	3	9	0	2	14	3	10	0	1	4	0	0	0	0	0	0	0	0	0	0	0	0	0	5	0	0	0	0	0	0	0	0	0	0	0
13	1	7	1	50	2	1	0	2	38	2	9	0	1	25	6	6	0	1	24	3	6	0	1	20	4	4	0	2	14	3	10	0	2	10	3	10	0	7	0	0	0	0	0	0	0	0	0	0	0
14	1	7	1	70	2	1	0	2	55	1	9	0	1	25	5	6	0	2	20	2	9	0	2	18	3	0	0	2	15	3	0	0	1	1	0	0	0	7	0	0	0	0	0	0	0	0	0	0	0
15	1	6	1	62	2	1	0	2	50	2	9	0	1	16	2	8	0	2	23	2	6	0	0	0	0	0	0	0	0	0	0	0	0	0	0	0	0	6	0	0	0	0	0	0	0	0	0	0	0
16	1	8	1	50	2	1	0	2	42	2	9	0	1	25	4	8	0	1	20	5	10	0	2	18	3	10	0	1	15	2	10	0	2	13	2	10	0	8	1	4	0	0	0	0	0	0	0	0	0
17	1	6	1	55	2	11	0	2	45	2	9	0	1	25	2	7	0	1	18	2	6	0	1	13	2	8	0	2	12	3	10	0	0	0	0	0	0	6	0	0	0	0	0	0	0	0	0	0	0
18	1	8	2	60	2	9	0	1	45	5	4	0	1	50	6	5	0	1	30	3	6	1	2	35	5	9	0	2	13	2	10	0	2	8	2	10	0	8	2	5	0	0	0	0	0	0	0	0	0
19	1	8	1	52	2	1	0	2	36	2	9	0	1	22	2	6	0	1	19	2	6	0	1	16	3	10	0	1	9	2	10	0	1	6	2	10	0	8	1	3	0	0	0	0	0	0	0	0	0
20	1	3	1	55	2	1	0	2	40	2	9	1	1	25	2	6	0	0	0	0	0	0	0	0	0	0	0	0	0	0	0	0	0	0	0	0	0	3	0	0	0	0	0	0	0	0	0	0	0
21	1	10	1	31	2	1	4	2	22	3	9	0	1	40	2	8	0	2	30	2	9	0	1	65	2	11	0	2	60	2	9	0	2	13	3	10	0	10	2	7	2	10	0	2	5	0	0	0	2
22	1	5	1	50	2	6	0	2	40	2	9	0	1	30	4	6	0	2	25	4	10	0	2	4	2	10	0	0	0	0	0	0	0	0	0	0	0		0	0	0	0	0	0	0	0	0	0	0
23	1	6	2	67	2	9	0	1	50	2	4	0	1	32	2	1	7	2	27	3	9	0	2	7	2	10	0	2	4	0	0	0	2	2	0	0	0		0	0	0	0	0	0	0	0	0	0	0
24	1	6	1	50	2	8	1	2	40	2	9	0	1	17	5	0	0	1	14	2	0	0	1	11	2	10	0	0	0	0	0	0	0	0	0	0	0		0	0	0	0	0	0	0	0	0	0	0
25	1	4	2	52	2	9	0	1	20	2	6	0	2	19	2	6	0	2	17	3	10	0	0	0	0	0	0	0	0	0	0	0	0	0	0	0	0		0	0	0	0	0	0	0	0	0	0	0
27	1	9	1	65	2	1	0	2	45	2	9	0	1	30	2	7	0	2	25	2	7	0	2	17	4	10	0	1	13	3	10	0	1	6	2	10	0		1	3	0	0	0	1	1	0	0	0	0
28	1	11	2	70	2	9	0	1	40	3	6	0	1	40	2	1	7	2	35	4	9	0	2	25	4	9	0	2	20	5	10	0	2	14	3	10	0		2	10	2	10	0	2	9	2	10	0	2
29	1	7	1	61	2	1	0	2	48	2	9	1	1	25	7	6	0	1	18	5	10	0	2	20	7	9	0	2	15	3	10	0	2	27	3	6	0		0	0	0	0	0	0	0	0	0	0	0
30	1	6	1	55	5	1	6	2	44	4	9	6	1	25	7	10	0	1	21	5	10	1	2	17	4	9	0	1	1.5	0	0	0	0	0	0	0	0		0	0	0	0	0	0	0	0	0	0	0
31	1	5	1	48	2	1	4	2	41	2	9	0	1	25	5	5	0	2	20	4	9	0	1	22	3	4	0	0	0	0	0	0	0	0	0	0	0		0	0	0	0	0	0	0	0	0	0	0
32	1	4	1	65	5	1	4	2	50	3	9	0	1	30	7	5	0	1	20	5	10	0	0	0	0	0	0	0	0	0	0	0	0	0	0	0	0		0	0	0	0	0	0	0	0	0	0	0
33	1	7	1	50	2	4	0	2	40	2	9	0	1	23	7	10	0	1	22	6	10	0	1	18	4	10	0	1	17	4	10	0	1	17	4	10	0		2	12	3	10	0	0	0	0	0	0	0
34	1	6	1	50	1	1	0	2	35	2	9	0	1	19	5	6	0	1	15	3	10	1	2	13	3	10	0	1	8	2	10	0	0	0	0	0	0		0	0	0	0	0	0	0	0	0	0	0
35	1	7	1	50	2	1	0	2	45	1	9	1	1	25	3	6	0	2	20	1	9	0	1	20	1	1	0	2	4	0	0	0	2	1.5	0	0	0		0	0	0	0	0	0	0	0	0	0	0
36	1	5	1	60	2	1	0	2	50	1	9	0	1	28	5	1	0	1	25	5	6	0	2	16	3	10	0	0	0	0	0	0	0	0	0	0	0		0	0	0	0	0	0	0	0	0	0	0
37	1	8	2	60	2	9	1	1	40	3	1	4	2	35	6	6	9	1	30	3	4	1	2	25	3	9	0	1	25	6	6	0	1	4	0	0	0		1	2	0	0	0	0	0	0	0	0	0
38	1	3	1	65	1	1	0	2	55	1	9	0	2	16	3	10	0	1	35	3	6	0	2	32	2	6	0	0	0	0	0	0	0	0	0	0	0		0	0	0	0	0	0	0	0	0	0	0
39	1	3	1	60	1	1	0	2	52	2	2	9	1	28	6	6	1	1	35	6	6	0	0	0	0	0	0	0	0	0	0	0	0	0	0	0	0		0	0	0	0	0	0	0	0	0	0	0
40	1	8	1	60	1	0	0	2	55	1	9	0	1	37	2	1	0	2	28	2	9	0	1	30	5	6	0	2	22	4	9	0	2	8	2	10	0		2	5	0	0	0	0	0	0	0	0	0
41	1	6	1	68	1	1	0	2	60	1	9	0	1	16	2	8	0	2	12	2	9	0	1	10	2	8	0	1	8	2	10	0	0	0	0	0	0		0	0	0	0	0	0	0	0	0	0	0
42	1	7	1	68	1	1	0	2	55	1	9	0	1	38	2	5	0	2	30	3	9	0	1	33	2	6	0	2	20	4	10	0	2	12	2	10	0		0	0	0	0	0	0	0	0	0	0	0
43	1	5	1	55	1	1	4	2	42	2	9	0	1	22	6	10	6	2	15	3	10	0	2	10	2	10	0	0	0	0	0	0	0	0	0	0	0		0	0	0	0	0	0	0	0	0	0	0
44	1	4	1	58	1	1	0	2	45	2	9	0	2	30	2	9	0	1	24	5	6	0	0	0	0	0	0	0	0	0	0	0	0	0	0	0	0		0	0	0	0	0	0	0	0	0	0	0
45	1	7	1	60	6	6	1	2	50	3	9	0	1	33	6	6	0	1	25	7	5	0	2	22	6	9	0	1	20	5	10	0	2	16	3	10	0		0	0	0	0	0	0	0	0	0	0	0
46	1	7	1	45	1	1	4	2	35	1	9	0	2	18	3	10	0	1	12	2	10	0	2	10	2	10	0	2	8	2	10	0	1	2	0	0	0		0	0	0	0	0	0	0	0	0	0	0
47	1	6	1	45	2	1	0	2	40	3	9	0	2	25	6	6	0	1	22	6	10	0	1	18	4	10	1	2	15	3	10	0	0	0	0	0	0		0	0	0	0	0	0	0	0	0	0	0
48	1	7	2	80	1	11	0	1	45	1	1	0	2	32	2	9	0	1	21	3	8	0	2	12	2	10	0	2	45	1	11	0	0	0	0	0	0		0	0	0	0	0	0	0	0	0	0	0
49	1	8	2	63	1	11	0	1	42	1	1	4	2	35	1	9	0	1	18	2	6	0	2	14	2	9	0	1	8	2	10	0	2	7	2	10	0		2	5	2	10	0	0	0	0	0	0	0
50	1	8	1	60	2	1	0	2	50	2	9	0	1	23	3	4	1	1	55	2	9	0	1	20	3	4	0	1	18	4	10	0	1	16	3	10	4		1	10	2	10	0	0	0	0	0	0	0
51	1	7	1	75	1	1	0	2	60	1	9	0	1	45	2	1	0	2	40	2	9	0	2	16	3	6	0	1	14	2	10	0	1	10	2	10	0		0	0	0	0	0	0	0	0	0	0	0
52	1	8	1	68	2	2	0	2	60	2	9	0	1	38	3	6	4	2	32	3	9	0	1	14	2	10	0	1	13	3	10	0	2	12	3	10	0		2	90	2	10	0	0	0	0	0	0	0
53	1	8	1	58	3	1	4	2	50	2	9	0	1	29	6	6	0	1	24	5	6	0	2	22	4	6	0	2	19	5	10	0	1	17	3	10	0		1	13	2	10	0	0	0	0	0	0	0
54	1	8	1	70	2	1	0	2	60	3	9	0	1	30	4	6	0	2	25	3	6	0	2	20	6	6	0	2	8	2	10	0	1	4	0	0	0		2	2	0	0	0	0	0	0	0	0	0
55	1	6	1	55	2	8	0	2	45	2	9	0	1	22	2	7	1	1	17	2	8	0	2	14	3	10	0	2	9	2	10	0	0	0	0	0	0		0	0	0	0	0	0	0	0	0	0	0
56	1	6	2	70	2	9	1	1	38	2	2	0	2	29	2	6	0	1	17	4	10	0	2	10	2	10	0	1	4	0	0	0	0	0	0	0	0		0	0	0	0	0	0	0	0	0	0	0
57	1	6	1	52	2	1	0	2	43	2	9	0	1	23	6	10	6	2	18	5	10	0	2	14	4	10	0	1	9	2	10	0	0	0	0	0	0		0	0	0	0	0	0	0	0	0	0	0
58	1	5	1	42	1	1	0	2	37	1	9	0	1	17	2	4	0	1	14	4	10	0	2	9	2	10	0	0	0	0	0	0	0	0	0	0	0		0	0	0	0	0	0	0	0	0	0	0
59	1	5	1	72	1	1	0	2	55	1	9	0	1	30	3	4	0	2	23	2	9	0	1	20	6	10	1	0	0	0	0	0	0	0	0	0	0		0	0	0	0	0	0	0	0	0	0	0
60	1	7	1	55	1	1	0	2	42	1	9	0	1	22	3	4	0	2	20	5	9	0	2	20	3	9	0	2	15	3	10	0	1	12	3	10	0		0	0	0	0	0	0	0	0	0	0	0
61	1	7	1	61	1	1	0	2	45	1	9	0	1	28	1	8	0	2	23	1	8	0	1	24	4	1	0	2	13	4	10	0	2	3	0	0	0		0	0	0	0	0	0	0	0	0	0	0
62	1	5	1	40	1	1	0	2	38	1	9	0	1	21	3	6	0	2	15	3	10	0	2	6	2	10	0	0	0	0	0	0	0	0	0	0	0		0	0	0	0	0	0	0	0	0	0	0
63	1	5	1	45	1	1	0	2	38	1	9	0	1	20	2	8	0	1	17	4	10	0	2	14	3	10	0	0	0	0	0	0	0	0	0	0	0		0	0	0	0	0	0	0	0	0	0	0
64	1	6	1	48	1	1	4	2	42	1	9	0	1	23	3	6	0	1	18	5	10	0	2	15	4	10	0	2	13	4	10	0	0	0	0	0	0		0	0	0	0	0	0	0	0	0	0	0
65	1	5	1	43	1	1	0	2	37	1	9	0	1	18	2	4	0	2	12	3	10	0	1	8	2	10	0	0	0	0	0	0	0	0	0	0	0		0	0	0	0	0	0	0	0	0	0	0
66	1	8	1	55	1	1	0	2	45	1	9	0	1	29	3	8	0	2	24	2	8	0	1	21	2	6	0	1	15	4	10	0	1	12	3	10	0		1	9	2	10	0	0	0	0	0	0	0
67	1	8	1	75	1	1	4	2	60	1	9	0	1	35	1	4	0	1	17	5	10	4	2	13	3	10	0	1	6	2	10	0	2	4	0	0	0		0	0	0	0	0	0	0	0	0	0	0
68	1	6	1	60	3	1	0	2	50	2	9	0	2	50	2	9	0	1	24	6	6	0	1	18	5	10	0	2	14	4	10	2	11	4	10	0	0		0	0	0	0	0	0	0	0	0	0	0
69	1	6	1	45	1	1	3	2	40	1	9	0	1	20	1	7	0	2	18	4	10	0	1	15	3	10	0	2	12	3	10	0	0	0	0	0	0		0	0	0	0	0	0	0	0	0	0	0
70	1	4	1	42	3	1	4	2	38	2	9	0	1	20	3	6	0	1	15	3	10	0	0	0	0	0	0	0	0	0	0	0	0	0	0	0	0		0	0	0	0	0	0	0	0	0	0	0
71	1	6	1	50	1	1	0	2	42	1	9	0	1	22	5	6	0	1	20	5	6	0	2	18	5	10	0	2	13	3	10	0	0	0	0	0	0		0	0	0	0	0	0	0	0	0	0	0
72	1	9	1	60	2	1	0	2	50	3	9	0	1	34	4	6	0	2	26	4	6	0	1	30	2	2	0	2	24	2	9	0	2	9	2	10	0		2	4	0	0	0	2	2	0	0	0	0
73	1	10	1	70	1	1	4	2	60	1	9	0	1	30	1	1	7	2	23	1	9	0	1	23	1	1	7	2	19	1	9	0	1	9	2	10	0		2	3	0	0	0	2	1.5	0	0	0	1
74	1	7	1	75	1	0	0	1	38	3	1	8	2	32	2	9	0	1	19	3	4	0	1	15	3	10	0	2	6	2	10	0	1	2	0	0	0		0	0	0	0	0	0	0	0	0	0	0
75	1	5	1	46	1	1	0	2	40	1	9	0	1	22	3	6	0	1	18	3	6	0	1	15	3	10	0	0	0	0	0	0	0	0	0	0	0		0	0	0	0	0	0	0	0	0	0	0
76	1	6	1	55	1	1	0	2	45	1	9	0	1	32	3	8	0	2	25	5	10	0	1	18	4	10	0	2	5	0	0	0	0	0	0	0	0		0	0	0	0	0	0	0	0	0	0	0
77	1	10	1	65	1	1	0	2	60	1	9	0	1	40	5	6	0	2	38	4	6	0	1	37	3	1	0	2	25	3	9	0	1	23	5	1	0		2	16	3	10	0	2	12	2	10	0	1
78	1	6	1	60	1	1	0	2	48	1	9	0	1	23	1	1	0	1	21	3	6	0	2	16	3	10	0	2	9	2	10	0	0	0	0	0	0		0	0	0	0	0	0	0	0	0	0	0
79	1	5	1	38	1	1	0	2	35	1	9	0	1	18	3	6	0	1	16	3	6	0	2	10	2	10	0	0	0	0	0	0	0	0	0	0	0		0	0	0	0	0	0	0	0	0	0	0
80	1	4	1	45	1	1	0	2	35	1	9	0	1	20	4	10	1	1	18	3	6	0	0	0	0	0	0	0	0	0	0	0	0	0	0	0	0		0	0	0	0	0	0	0	0	0	0	0
81	1	5	1	50	1	1	0	2	42	1	9	0	1	23	1	8	0	2	20	2	8	0	2	14	4	10	0	0	0	0	0	0	0	0	0	0	0		0	0	0	0	0	0	0	0	0	0	0
82	1	7	1	55	1	1	0	2	45	1	9	0	1	30	5	7	0	2	25	4	9	0	1	18	5	10	0	1	16	5	10	0	2	5	0	0	0		0	0	0	0	0	0	0	0	0	0	0
83	1	4	1	52	1	1	0	2	45	1	9	0	1	20	4	6	0	2	15	4	10	0	0	0	0	0	0	0	0	0	0	0	0	0	0	0	0		0	0	0	0	0	0	0	0	0	0	0
84	1	9	1	67	1	1	4	2	52	1	9	0	1	30	2	6	0	1	25	2	6	0	1	20	2	1	4	2	24	3	9	0	2	20	2	9	0		1	4	0	0	0	2	2	0	0	0	0
85	1	5	2	65	4	9	4	2	28	2	6	0	1	12	3	10	0	2	8	2	10	2	8	2	10	0	0	0	0	0	0	0	0	0	0	0	0		0	0	0	0	0	0	0	0	0	0	0
86	1	5	1	43	1	1	0	2	32	2	9	0	2	15	3	10	0	1	6	0	0	0	0	0	0	0	0	0	0	0	0	0	0	0	0	0	0		0	0	0	0	0	0	0	0	0	0	0
87	1	3	1	40	1	1	0	2	35	1	9	0	1	18	4	10	6	0	0	0	0	0	0	0	0	0	0	0	0	0	0	0	0	0	0	0	0		0	0	0	0	0	0	0	0	0	0	0
88	1	4	1	50	1	1	0	2	42	1	9	0	1	22	5	6	0	1	19	5	10	0	0	0	0	0	0	0	0	0	0	0	0	0	0	0	0		0	0	0	0	0	0	0	0	0	0	0
89	1	4	1	45	1	1	0	2	38	1	9	0	1	20	3	4	0	1	17	3	10	0	0	0	0	0	0	0	0	0	0	0	0	0	0	0	0		0	0	0	0	0	0	0	0	0	0	0
90	1	8	1	60	1	1	0	2	47	1	9	0	1	22	2	4	0	1	20	5	10	0	1	18	5	10	0	2	17	3	10	0	2	14	3	10	0		2	12	2	10	0	0	0	0	0	0	0
26	0	6	1	49	2	1	0	2	45	2	9	0	1	23	5	6	0	1	20	5	10	0	2	19	4	9	0	2	70	2	9	0	0	0	0	0	0		0	0	0	0	0	0	0	0	0	0	0
91	0	2	1	60	2	1	0	2	50	2	9	0	0	0	0	0	0	0	0	0	0	0	0	0	0	0	0	0	0	0	0	0	0	0	0	0	0		0	0	0	0	0	0	0	0	0	0	0
92	0	5	1	70	2	1	0	2	60	1	9	0	1	27	3	1	4	2	23	5	10	0	1	19	3	10	0	0	0	0	0	0	0	0	0	0	0		0	0	0	0	0	0	0	0	0	0	0
93	0	4	1	55	3	1	0	2	45	1	9	0	1	17	4	10	1	1	9	2	10	0	0	0	0	0	0	0	0	0	0	0	0	0	0	0	0		0	0	0	0	0	0	0	0	0	0	0
94	0	5	1	64	2	1	0	2	50	2	9	0	1	22	5	10	1	1	20	4	10	0	2	15	3	10	0	0	0	0	0	0	0	0	0	0	0		0	0	0	0	0	0	0	0	0	0	0
95	0	5	1	40	1	1	8	2	35	2	9	1	2	14	3	10	0	1	8	2	10	0	2	5	0	0	0	0	0	0	0	0	0	0	0	0	0		0	0	0	0	0	0	0	0	0	0	0
96	0	9	1	55	1	1	4	2	47	2	9	0	1	32	2	4	0	2	25	3	9	0	1	28	2	4	0	2	22	4	9	0	1	20	3	4	0		2	18	4	10	0	2	14	3	10	0	0
97	0	4	1	35	3	1	4	2	22	3	9	0	2	12	3	10	0	1	0.7	0	0	0	0	0	0	0	0	0	0	0	0	0	0	0	0	0	0		0	0	0	0	0	0	0	0	0	0	0
98	0	4	1	45	3	1	0	2	32	3	9	0	1	14	3	10	0	2	7	2	10	0	0	0	0	0	0	0	0	0	0	0	0	0	0	0	0		0	0	0	0	0	0	0	0	0	0	0
99	0	4	1	30	2	1	0	2	25	2	9	0	1	18	3	1	0	1	10	2	10	0	0	0	0	0	0	0	0	0	0	0	0	0	0	0	0		0	0	0	0	0	0	0	0	0	0	0
100	0	6	1	50	2	1	4	2	40	2	9	0	2	28	3	9	0	1	9	2	10	0	1	6	2	10	0	2	3	0	0	0	0	0	0	0	0		0	0	0	0	0	0	0	0	0	0	0
101	0	7	1	65	1	1	0	2	50	2	9	0	1	28	2	1	0	2	22	2	9	0	2	16	3	10	0	1	5	0	0	0	1	5	0	0	0		2	3	0	0	0	0	0	0	0	0	0
102	0	8	1	60	1	1	0	2	45	1	9	0	1	30	2	1	0	1	27	1	1	0	1	24	3	1	0	2	16	3	10	0	2	20	4	10	0		1	1	0	0	0	0	0	0	0	0	0
103	0	5	1	40	1	1	0	2	33	2	9	0	2	12	3	10	0	1	8	2	10	0	1	4	0	0	0	0	0	0	0	0	0	0	0	0	0		0	0	0	0	0	0	0	0	0	0	0
104	0	6	1	35	3	7	0	2	30	5	9	0	1	15	3	10	0	1	11	2	10	0	2	7	2	10	0	2	4	0	0	0	0	0	0	0	0		0	0	0	0	0	0	0	0	0	0	0
105	0	5	1	77	1	1	0	2	65	1	9	0	1	26	2	1	8	2	22	3	9	0	1	22	2	1	0	0	0	0	0	0	0	0	0	0	0		0	0	0	0	0	0	0	0	0	0	0
106	0	6	1	70	1	1	0	2	55	1	9	0	1	35	2	1	0	1	21	3	1	0	2	25	3	9	0	2	4	0	0	0	0	0	0	0	0		0	0	0	0	0	0	0	0	0	0	0
107	0	3	1	65	5	1	6	2	55	4	5	9	1	25	7	10	0	0	0	0	0	0	0	0	0	0	0	0	0	0	0	0	0	0	0	0	0		0	0	0	0	0	0	0	0	0	0	0
108	0	6	2	50	1	9	0	1	30	2	1	8	1	22	2	1	8	1	19	2	1	8	1	16	3	10	0	1	13	2	10	0	0	0	0	0	0		0	0	0	0	0	0	0	0	0	0	0
109	0	6	1	50	3	1	0	2	40	3	9	0	1	14	2	4	0	1	17	3	1	4	1	13	2	10	0	0	0	0	0	0	0	0	0	0	0		0	0	0	0	0	0	0	0	0	0	0
110	0	5	1	50	4	1	0	2	35	4	9	0	2	11	3	10	9	0	3	0	0	0	2	0	0	0	0	0	0	0	0	0	0	0	0	0	0		0	0	0	0	0	0	0	0	0	0	0
111	0	6	1	40	1	1	0	2	30	2	9	0	1	9	2	10	0	1	7	2	10	0	2	4	2	10	0	2	1	0	0	0	0	0	0	0	0		0	0	0	0	0	0	0	0	0	0	0
112	0	6	1	60	2	1	0	2	55	1	9	0	1	28	2	1	0	1	26	2	1	0	2	19	4	10	0	2	16	3	10	1	0	0	0	0	0		0	0	0	0	0	0	0	0	0	0	0
113	0	8	1	50	2	1	0	2	45	2	9	0	1	24	2	7	4	1	20	2	4	0	1	16	2	10	0	2	14	2	10	0	2	13	2	10	0		1	10	2	10	0	0	0	0	0	0	0
114	0	7	1	62	4	1	0	2	52	3	9	0	2	30	2	0	1	25	2	1	4	0	1	22	2	1	0	1	12	3	10	0	2	11	2	10	0		0	0	0	0	0	0	0	0	0	0	0
115	0	6	1	45	1	1	8	2	38	2	9	0	1	17	3	1	8	1	12	2	10	0	1	12	2	10	0	1	7	0	10	0	1	4	0	0	0		0	0	0	0	0	0	0	0	0	0	0
116	0	6	1	42	2	7	0	2	35	2	9	0	1	20	2	4	0	1	18	2	4	7	1	16	3	10	7	1	14	3	10	0	0	0	0	0	0		0	0	0	0	0	0	0	0	0	0	0
117	0	2	2	60	2	9	0	1	30	5	2	4	0	0	0	0	0	0	0	0	0	0	0	0	0	0	0	0	0	0	0	0	0	0	0	0	0		0	0	0	0	0	0	0	0	0	0	0
118	0	7	1	55	2	1	4	0	2	45	9	0	1	25	7	10	0	2	22	6	10	0	1	18	3	10	0	1	16	3	10	0	2	15	3	10	0		0	0	0	0	0	0	0	0	0	0	0
119	0	6	1	52	2	4	0	2	40	2	9	0	2	18	4	10	1	1	14	2	10	0	1	10	2	10	0	2	6	2	10	0	0	0	0	0	0		0	0	0	0	0	0	0	0	0	0	0
120	0	5	1	37	52	1	0	2	30	2	9	0	1	13	3	10	0	2	12	3	10	0	1	2.5	0	0	0	0	0	0	0	0	0	0	0	0	0		0	0	0	0	0	0	0	0	0	0	0
121	0	7	1	35	2	1	0	2	28	2	9	0	2	12	3	10	0	2	7	2	10	0	1	6	0	0	0	2	1	0	0	0	0	0	0	0	0		0	0	0	0	0	0	0	0	0	0	0
122	0	4	1	40	1	1	0	2	30	1	9	0	1	12	2	10	0	1	1	0	0	0	0	0	0	0	0	0	0	0	0	0	0	0	0	0	0		0	0	0	0	0	0	0	0	0	0	0
123	0	3	1	35	1	1	3	2	27	5	9	0	1	4	0	0	0	0	0	0	0	0	0	0	0	0	0	0	0	0	0	0	0	0	0	0	0		0	0	0	0	0	0	0	0	0	0	0
124	0	6	1	45	1	1	0	2	35	1	9	0	2	15	4	10	0	2	12	2	10	0	2	10	2	10	0	2	3	0	0	0	0	0	0	0	0		0	0	0	0	0	0	0	0	0	0	0
125	0	6	1	55	1	1	0	2	35	1	9	0	1	20	5	10	0	2	10	3	10	0	2	5	0	0	0	0	0	0	0	0	0	0	0	0	0		0	0	0	0	0	0	0	0	0	0	0
126	0	5	1	50	1	1	0	2	38	1	9	0	1	25	6	6	0	1	18	5	10	0	1	16	4	10	0	0	0	0	0	0	0	0	0	0	0		0	0	0	0	0	0	0	0	0	0	0
127	0	7	1	45	1	1	0	2	35	2	9	0	2	16	3	10	0	1	13	3	10	0	1	7	2	10	0	1	6	0	0	0	0	0	0	0	0		0	0	0	0	0	0	0	0	0	0	0
128	0	8	1	60	1	1	4	2	50	1	9	0	1	32	1	1	0	1	30	1	1	0	1	27	1	1	0	1	23	1	1	0	2	20	1	1	0		2	15	0	0	0	0	0	0	0	0	0
129	0	5	1	72	1	1	0	2	60	1	4	0	1	30	3	10	0	2	20	5	10	0	1	17	4	10	0	0	0	0	0	0	0	0	0	0	0		0	0	0	0	0	0	0	0	0	0	0
130	0	5	1	48	2	1	4	2	34	2	9	0	2	22	3	9	0	1	17	4	10	0	1	12	2	10	0	0	0	0	0	0	0	0	0	0	0		0	0	0	0	0	0	0	0	0	0	0
131	0	5	1	32	2	1	0	2	25	2	9	0	2	9	2	10	0	1	7	2	10	0	1	3	0	0	0	0	0	0	0	0	0	0	0	0	0		0	0	0	0	0	0	0	0	0	0	0
132	0	5	1	42	5	1	0	2	32	4	9	0	1	12	2	10	0	2	9	2	10	0	2	1	0	0	0	0	0	0	0	0	0	0	0	0	0		0	0	0	0	0	0	0	0	0	0	0
133	0	6	1	40	2	1	0	2	32	3	9	0	1	15	3	10	1	1	14	2	10	0	1	9	2	10	0	2	3	0	0	0	0	0	0	0	0		0	0	0	0	0	0	0	0	0	0	0
134	0	7	1	40	1	1	0	2	30	1	9	0	2	13	1	10	0	2	10	3	10	0	1	9	2	10	0	2	5	0	0	0	2	1.5	0	0	0		0	0	0	0	0	0	0	0	0	0	0
135	0	4	1	35	1	1	4	2	27	1	9	0	1	8	2	10	0	1	2	0	0	0	0	0	0	0	0	0	0	0	0	0	0	0	0	0	0		0	0	0	0	0	0	0	0	0	0	0
136	0	6	1	50	2	1	4	2	35	2	9	0	1	22	4	10	0	1	16	3	10	0	2	5	2	10	0	1	2.5	0	0	0	0	0	0	0	0		0	0	0	0	0	0	0	0	0	0	0
137	0	7	1	60	1	1	0	2	50	1	9	0	2	21	1	9	0	2	18	1	9	0	1	15	1	1	0	1	15	1	1	0	1	12	1	1	0		0	0	0	0	0	0	0	0	0	0	0
138	0	4	1	60	2	1	0	2	45	2	9	0	1	33	2	1	4	1	30	1	1	0	0	0	0	0	0	0	0	0	0	0	0	0	0	0	0		0	0	0	0	0	0	0	0	0	0	0
139	0	5	1	40	2	1	4	2	31	2	9	0	2	17	4	10	0	2	14	3	10	0	1	12	2	10	0	0	0	0	0	0	0	0	0	0	0		0	0	0	0	0	0	0	0	0	0	0
140	0	6	1	70	2	11	0	1	42	3	1	0	2	28	2	9	0	2	15	3	10	0	2	12	3	10	0	2	8	2	10	0	0	0	0	0	0		0	0	0	0	0	0	0	0	0	0	0
141	0	2	1	30	6	1	10	2	60	2	9	1	0	0	0	0	0	0	0	0	0	0	0	0	0	0	0	0	0	0	0	0	0	0	0	0	0		0	0	0	0	0	0	0	0	0	0	0
142	0	4	1	45	6	1	4	2	30	3	9	1	1	10	2	10	0	1	7	2	10	0	0	0	0	0	0	0	0	0	0	0	0	0	0	0	0		0	0	0	0	0	0	0	0	0	0	0
143	0	4	1	45	4	1	4	2	35	4	9	0	1	12	3	10	0	1	3	0	0	0	0	0	0	0	0	0	0	0	0	0	0	0	0	0	0		0	0	0	0	0	0	0	0	0	0	0
144	0	4	1	40	4	1	4	2	30	3	9	1	2	23	5	10	1	2	14	3	10	0	0	0	0	0	0	0	0	0	0	0	0	0	0	0	0		0	0	0	0	0	0	0	0	0	0	0
145	0	5	1	48	4	4	1	2	35	5	9	0	2	19	4	10	0	2	13	3	10	0	1	6	2	10	0	0	0	0	0	0	0	0	0	0	0		0	0	0	0	0	0	0	0	0	0	0
146	0	4	2	50	2	9	1	2	27	5	10	9	2	20	4	10	9	1	15	3	10	1	0	0	0	0	0	0	0	0	0	0	0	0	0	0	0		0	0	0	0	0	0	0	0	0	0	0
147	0	4	1	50	3	1	0	3	35	3	9	0	2	22	4	10	9	1	15	3	10	1	0	0	0	0	0	0	0	0	0	0	0	0	0	0	0		0	0	0	0	0	0	0	0	0	0	0
148	0	6	1	46	1	1	0	2	35	1	9	0	2	19	1	1	0	2	15	3	10	0	2	12	2	10	0	1	1	0	0	0	0	0	0	0	0		0	0	0	0	0	0	0	0	0	0	0
149	0	7	1	98	1	11	0	1	50	1	1	0	2	34	2	9	0	1	35	1	6	0	2	14	1	6	0	1	10	2	10	0	2	8	2	10	0		0	0	0	0	0	0	0	0	0	0	0
150	0	6	1	49	3	1	4	2	40	1	9	0	1	20	2	4	0	1	17	3	10	0	1	14	3	10	0	2	9	2	10	0	0	0	0	0	0		0	0	0	0	0	0	0	0	0	0	0
151	0	5	1	28	1	1	0	2	22	3	9	0	1	10	2	10	0	1	2.5	0	0	0	2	1	0	0	0	0	0	0	0	0	0	0	0	0	0		0	0	0	0	0	0	0	0	0	0	0
152	0	6	1	45	1	1	0	2	35	2	9	0	2	15	3	10	0	2	13	3	10	0	1	10	2	10	0	2	7	0	0	0	0	0	0	0	0		0	0	0	0	0	0	0	0	0	0	0
153	0	6	1	62	1	1	0	2	45	1	9	0	2	22	6	10	0	1	20	5	10	0	1	15	3	10	0	2	7	0	0	0	0	0	0	0	0		0	0	0	0	0	0	0	0	0	0	0
154	0	5	1	45	1	1	0	2	35	1	9	0	2	16	5	10	0	1	13	3	10	0	1	10	3	10	0	0	0	0	0	0	0	0	0	0	0		0	0	0	0	0	0	0	0	0	0	0
155	0	7	1	85	1	11	0	1	60	1	1	4	2	45	3	9	0	2	18	6	10	0	1	19	2	1	0	1	14	3	10	0	1	9	2	10	0		0	0	0	0	0	0	0	0	0	0	0
156	0	6	1	50	3	1	0	2	35	2	9	0	2	20	5	10	0	1	15	3	10	0	2	10	3	10	0	2	6	2	10	0	0	0	0	0	0		0	0	0	0	0	0	0	0	0	0	0
157	0	6	1	70	1	1	0	2	60	2	9	0	1	30	3	1	0	1	26	2	1	0	1	19	3	1	0	1	14	2	10	0	0	0	0	0	0		0	0	0	0	0	0	0	0	0	0	0
158	0	3	1	50	1	1	0	2	35	1	9	0	2	20	3	1	0	0	0	0	0	0	0	0	0	0	0	0	0	0	0	0	0	0	0	0	0		0	0	0	0	0	0	0	0	0	0	0
159	0	8	1	49	1	1	4	2	35	1	9	0	2	35	1	9	0	2	30	2	9	0	2	16	3	10	0	2	12	3	10	0	2	10	2	10	0		2	8	2	10	0	1	5	2	10	0	0
160	0	8	1	45	4	6	3	2	40	5	0	0	1	24	7	10	1	1	18	4	10	1	1	15	3	10	4	2	13	3	10	0	1	11	2	10	0		1	6	2	10	0	0	0	0	0	0	0
161	0	3	1	32	1	1	4	2	23	4	9	0	1	5	2	10	0	0	0	0	0	0	0	0	0	0	0	0	0	0	0	0	0	0	0	0	0		0	0	0	0	0	0	0	0	0	0	0
162	0	5	1	61	2	1	0	2	50	1	9	0	1	34	7	5	0	2	22	5	9	0	2	21	5	10	0	0	0	0	0	0	0	0	0	0	0		0	0	0	0	0	0	0	0	0	0	0
163	0	5	1	50	2	1	0	2	40	2	9	0	1	35	3	4	1	2	28	4	9	1	1	10	2	10	0	0	0	0	0	0	0	0	0	0	0		0	0	0	0	0	0	0	0	0	0	0
164	0	3	2	38	1	9	0	1	24	3	4	1	1	20	2	1	0	0	0	0	0	0	0	0	0	0	0	0	0	0	0	0	0	0	0	0	0		0	0	0	0	0	0	0	0	0	0	0
165	0	3	1	33	3	1	0	2	26	2	9	0	2	5	0	0	0	0	0	0	0	0	0	0	0	0	0	0	0	0	0	0	0	0	0	0	0		0	0	0	0	0	0	0	0	0	0	0
166	0	6	1	57	1	1	0	2	45	1	9	0	1	21	3	8	0	1	18	2	1	0	2	15	3	10	0	1	9	2	10	0	0	0	0	0	0		0	0	0	0	0	0	0	0	0	0	0
167	0	7	1	55	2	1	0	2	42	3	9	0	1	21	3	10	0	1	14	2	10	0	1	10	2	10	0	2	6	2	10	0	0	1	3	0	0		0	0	0	0	0	0	0	0	0	0	0
168	0	6	1	80	1	1	0	2	65	1	9	0	1	32	2	1	4	2	23	2	3	0	1	5	0	0	0	1	3	0	0	0	0	0	0	0	0		0	0	0	0	0	0	0	0	0	0	0
169	0	8	1	50	2	1	0	2	35	1	9	0	2	18	3	9	0	1	16	3	10	0	2	13	3	10	0	2	9	2	10	0	1	6	2	10	0		1	3	0	0	0	0	0	0	0	0	0
170	0	7	1	48	3	1	4	2	38	1	9	0	2	38	1	9	0	2	32	2	9	0	1	19	2	1	0	1	17	2	1	0	1	10	1	1	0		0	0	0	0	0	0	0	0	0	0	0
171	0	4	1	95	3	11	0	2	75	2	9	0	1	27	2	1	0	2	22	4	9	1	0	0	0	0	0	0	0	0	0	0	0	0	0	0	0		0	0	0	0	0	0	0	0	0	0	0
172	0	4	1	49	1	1	4	2	35	3	9	0	2	18	3	10	0	1	12	2	10	0	0	0	0	0	0	0	0	0	0	0	0	0	0	0	0	4	0	0	0	0	0	0	0	0	0	0	0
[truncated: 14 more columns]

## Sheet:  code elaboration
		Education code	LAND CODE
	HHhead= Household head	1= illiterate
	HH = Household	2= primary education	Hmstareadec	Homestead area in decimal
	1= Hh with migrant	3= Secondary education	Ownculanddec	own cultivated land in decimal
	0= HH without any migrant member	4= SSC	Falwanddec	falow land in decimal
	Exp. = Experience	5= HSC	Poowndec	pond land own
Gend.=	Gender = 1 = male	6= Bachelor Degree	poleasedec	pond area leased in
	2= female	7= Masters Degree	Mortgindec	motrgaged in land
respondents status(RS.)		OCCUPATION CODE	Mortgoutdec	mortgaged out
	RS. 1= HH head	1= Agriculture (crop farming)	Farm sizedec	farm size in decimal
	RS. 2= other member of the household	2= Poultry/ livestock farming	ha=	Hectare
Socioecon.=	Socioeconomic Information	3= fisheries	247= 1 hecatre
fm	family member	4= Small Business
fm1….. Fm10	family member 1 to family member 10	5= Govt. service
occu=	occupation	6= private service
Edu	Education	7 = Rcicshaw/ Van Pulling	bemig	aftmig
occuma	main occupation	8= Day labour	before migration	aftermigration
occusub	subsidiary occupation	9= Household work	telv= television
Age fm1…..	Age of family members respectively	10= Student	rad= radio
		11= Retired	mob= mobile
		12=driver	fan= electric fan
			swm= swewing machine
Data source location		13= garments worker	motcy= motor cycle
Upazila, karimganj=5			byc= bi cycle
Trarail= 6			chtab= chairtable
Nikli =8
Marital Status	HHdebtTK= Houseold debt amount in Tk	debtSource	tolivstckval	Total livestock value (TK.)
married = 1		Formal= 1		livestock includes cow poultry, Goat, ox, cow
unmarried= 2		Informal=2
yes=1
no=2
	BDT= Bangladeshi Taka
					)

## Sheet: Land holdingsdata
HH code	HHmigStus	Hmstareadec	Ownculanddec	Falwlanddec	Poowndec	poleasedec	Mortgindec	Mortgoutdec	Farm sizedec	farmsize in ha	Hmstareaha	Ownculandha	Falwlandha	Poownha	poleaseha	Mortginha	Mortgoutha	Farmsizeha
1	1	70	0	0	0	0	140	0	210	0.850202	0.283401	0	0	0	0	0.566802	0	0.850202
2	1	3	50	0	0	0	60	0	113	0.45749	0.0121457	0.202429	0	0	0	0.242915	0	0.45749
3	1	15	40	20	0	0	0	0	75	0.303644	0.0607287	0.161943	0.0809717	0	0	0	0	0.303644
4	1	5	20	0	0	0	60	0	85	0.34413	0.0202429	0.0809717	0	0	0	0.242915	0	0.34413
5	1	30	50	50	40	0	0	90	80	0.323887	0.121457	0.202429	0.202429	0.161943	0	0	0.364372	0.323887
6	1	10	300	0	0	0	0	70	240	0.97166	0.0404858	1.21457	0	0	0	0	0.283401	0.97166
7	1	8	0	0	2	0	0	0	10	0.0404858	0.0323887	0	0	0.00809717	0	0	0	0.0404858
8	1	15	30	0	5	0	0	20	30	0.121457	0.0607287	0.121457	0	0.0202429	0	0	0.0809717	0.121457
9	1	4	0	1.5	2	0	0	0	7.5	0.0303644	0.0161943	0	0.00607287	0.00809717	0	0	0	0.0303644
10	1	5	20	0	6	0	100	0	131	0.530364	0.0202429	0.0809717	0	0.0242915	0	0.404858	0	0.530364
11	1	13	0	0	0	0	0	0	13	0.0526316	0.0526316	0	0	0	0	0	0	0.0526316
12	1	4	0	0	0	0	0	0	4	0.0161943	0.0161943	0	0	0	0	0	0	0.0161943
13	1	12.5	20	0	0	0	0	0	32.5	0.131579	0.0506073	0.0809717	0	0	0	0	0	0.131579
14	1	2.5	125	0	0	0	0	0	127.5	0.516194	0.0101215	0.506073	0	0	0	0	0	0.516194
15	1	12.5	0	0	0	0	200	0	212.5	0.860324	0.0506073	0	0	0	0	0.809717	0	0.860324
16	1	4	0	0	0	0	300	0	304	1.23077	0.0161943	0	0	0	0	1.21457	0	1.23077
17	1	10	0	0	0	0	0	0	10	0.0404858	0.0404858	0	0	0	0	0	0	0.0404858
18	1	40	100	0	40	0	0	50	130	0.526316	0.161943	0.404858	0	0.161943	0	0	0.202429	0.526316
19	1	6	60	0	0	0	0	0	66	0.267206	0.0242915	0.242915	0	0	0	0	0	0.267206
20	1	3	100	0	0	0	0	0	103	0.417004	0.0121457	0.404858	0	0	0	0	0	0.417004
21	1	6	0	0	0	0	300	0	306	1.23887	0.0242915	0	0	0	0	1.21457	0	1.23887
22	1	11	0	0	0	0	0	0	11	0.0445344	0.0445344	0	0	0	0	0	0	0.0445344
23	1	20	0	0	15	0	30	0	65	0.263158	0.0809717	0	0	0.0607287	0	0.121457	0	0.263158
24	1	10	0	0	0	25	70	0	105	0.425101	0.0404858	0	0	0	0.101215	0.283401	0	0.425101
25	1	25	0	0	0	0	0	15	10	0.0404858	0.101215	0	0	0	0	0	0.0607287	0.0404858
27	1	15	480	20	0	0	0	120	395	1.59919	0.0607287	1.94332	0.0809717	0	0	0	0.48583	1.59919
28	1	27.5	40	0	0	0	40	0	107.5	0.435223	0.111336	0.161943	0	0	0	0.161943	0	0.435223
29	1	5	0	0	0	0	50	0	55	0.222672	0.0202429	0	0	0	0	0.202429	0	0.222672
30	1	20	100	0	10	0	0	0	130	0.526316	0.0809717	0.404858	0	0.0404858	0	0	0	0.526316
31	1	20	30	0	0	0	30	0	80	0.323887	0.0809717	0.121457	0	0	0	0.121457	0	0.323887
32	1	50	160	8	0	0	0	100	118	0.477733	0.202429	0.647773	0.0323887	0	0	0	0.404858	0.477733
33	1	15	20	0	10	0	0	0	45	0.182186	0.0607287	0.0809717	0	0.0404858	0	0	0	0.182186
34	1	25	25	0	0	0	100	0	150	0.607287	0.101215	0.101215	0	0	0	0.404858	0	0.607287
35	1	10	80	0	0	0	80	0	170	0.688259	0.0404858	0.323887	0	0	0	0.323887	0	0.688259
36	1	5	300	50	0	0	0	0	355	1.43725	0.0202429	1.21457	0.202429	0	0	0	0	1.43725
37	1	16	200	0	0	0	0	0	216	0.874494	0.0647773	0.809717	0	0	0	0	0	0.874494
38	1	10	25	0	0	0	100	0	135	0.546559	0.0404858	0.101215	0	0	0	0.404858	0	0.546559
39	1	3.5	300	10	0	0	0	0	313.5	1.26923	0.01417	1.21457	0.0404858	0	0	0	0	1.26923
40	1	2	100	0	0	0	50	0	152	0.615385	0.00809717	0.404858	0	0	0	0.202429	0	0.615385
41	1	8	0	0	0	0	140	0	148	0.59919	0.0323887	0	0	0	0	0.566802	0	0.59919
42	1	130	400	0	0	0	0	150	380	1.53846	0.526316	1.61943	0	0	0	0	0.607287	1.53846
43	1	6.5	200	0	0	0	0	0	206.5	0.836032	0.0263158	0.809717	0	0	0	0	0	0.836032
44	1	12	80	0	0	0	60	0	152	0.615385	0.048583	0.323887	0	0	0	0.242915	0	0.615385
45	1	30	15	0	0	0	0	0	45	0.182186	0.121457	0.0607287	0	0	0	0	0	0.182186
46	1	4	0	0	0	0	50	0	54	0.218623	0.0161943	0	0	0	0	0.202429	0	0.218623
47	1	15	60	4	0	0	0	0	79	0.319838	0.0607287	0.242915	0.0161943	0	0	0	0	0.319838
48	1	15	0	0	0	0	100	0	115	0.465587	0.0607287	0	0	0	0	0.404858	0	0.465587
49	1	4	100	0	0	0	200	0	304	1.23077	0.0161943	0.404858	0	0	0	0.809717	0	1.23077
50	1	20	300	80	20	0	0	0	420	1.7004	0.0809717	1.21457	0.323887	0.0809717	0	0	0	1.7004
51	1	4	0	0	0	0	40	0	44	0.178138	0.0161943	0	0	0	0	0.161943	0	0.178138
52	1	5	250	3	0	0	0	0	258	1.04453	0.0202429	1.01215	0.0121457	0	0	0	0	1.04453
53	1	15	30	0	0	0	0	0	45	0.182186	0.0607287	0.121457	0	0	0	0	0	0.182186
54	1	5.5	30	0	8	0	0	0	43.5	0.176113	0.0222672	0.121457	0	0.0323887	0	0	0	0.176113
55	1	5	0	0	0	0	0	0	5	0.0202429	0.0202429	0	0	0	0	0	0	0.0202429
56	1	27.5	15	0	0	0	0	0	42.5	0.172065	0.111336	0.0607287	0	0	0	0	0	0.172065
57	1	18	0	0	0	0	25	0	43	0.174089	0.0728745	0	0	0	0	0.101215	0	0.174089
58	1	7	100	0	0	0	120	0	227	0.919028	0.0283401	0.404858	0	0	0	0.48583	0	0.919028
59	1	20	200	0	0	0	0	0	220	0.890688	0.0809717	0.809717	0	0	0	0	0	0.890688
60	1	20	150	0	0	0	100	0	270	1.09312	0.0809717	0.607287	0	0	0	0.404858	0	1.09312
61	1	14	120	0	0	0	0	40	94	0.380567	0.0566802	0.48583	0	0	0	0	0.161943	0.380567
62	1	8	150	0	0	0	0	0	158	0.639676	0.0323887	0.607287	0	0	0	0	0	0.639676
63	1	10	120	0	0	0	0	0	130	0.526316	0.0404858	0.48583	0	0	0	0	0	0.526316
64	1	7	50	0	0	0	50	0	107	0.433198	0.0283401	0.202429	0	0	0	0.202429	0	0.433198
65	1	5	35	0	0	0	100	0	140	0.566802	0.0202429	0.1417	0	0	0	0.404858	0	0.566802
66	1	2	0	0	0	0	100	0	102	0.412955	0.00809717	0	0	0	0	0.404858	0	0.412955
67	1	10	0	0	0	0	50	0	60	0.242915	0.0404858	0	0	0	0	0.202429	0	0.242915
68	1	21	100	0	0	0	100	0	221	0.894737	0.0850202	0.404858	0	0	0	0.404858	0	0.894737
69	1	4	100	0	0	200	0	0	304	1.23077	0.0161943	0.404858	0	0	0.809717	0	0	1.23077
70	1	5	100	0	0	0	0	0	105	0.425101	0.0202429	0.404858	0	0	0	0	0	0.425101
71	1	7	120	0	0	0	80	0	207	0.838057	0.0283401	0.48583	0	0	0	0.323887	0	0.838057
72	1	20	0	0	18	0	100	0	138	0.558704	0.0809717	0	0	0.0728745	0	0.404858	0	0.558704
73	1	50	250	0	0	0	0	0	300	1.21457	0.202429	1.01215	0	0	0	0	0	1.21457
74	1	9	50	0	0	0	0	0	59	0.238866	0.0364372	0.202429	0	0	0	0	0	0.238866
75	1	3	100	0	50	0	0	0	153	0.619433	0.0121457	0.404858	0	0.202429	0	0	0	0.619433
76	1	6	240	0	2	0	0	0	248	1.00405	0.0242915	0.97166	0	0.00809717	0	0	0	1.00405
77	1	50	200	0	0	0	0	70	180	0.728745	0.202429	0.809717	0	0	0	0	0.283401	0.728745
78	1	2.5	0	0	0	0	100	0	102.5	0.41498	0.0101215	0	0	0	0	0.404858	0	0.41498
79	1	5	100	0	0	0	0	50	55	0.222672	0.0202429	0.404858	0	0	0	0	0.202429	0.222672
80	1	5	0	0	0	0	100	0	105	0.425101	0.0202429	0	0	0	0	0.404858	0	0.425101
81	1	5	30	0	10	0	50	0	95	0.384615	0.0202429	0.121457	0	0.0404858	0	0.202429	0	0.384615
82	1	5	150	0	0	0	0	0	155	0.62753	0.0202429	0.607287	0	0	0	0	0	0.62753
83	1	6	120	0	0	0	0	0	126	0.510121	0.0242915	0.48583	0	0	0	0	0	0.510121
84	1	6	0	0	0	0	180	0	186	0.753036	0.0242915	0	0	0	0	0.728745	0	0.753036
85	1	6	0	0	0	0	0	0	6	0.0242915	0.0242915	0	0	0	0	0	0	0.0242915
86	1	5	400	0	0	0	0	0	405	1.63968	0.0202429	1.61943	0	0	0	0	0	1.63968
87	1	4	0	0	0	0	100	0	104	0.421053	0.0161943	0	0	0	0	0.404858	0	0.421053
88	1	5	100	0	0	0	0	0	105	0.425101	0.0202429	0.404858	0	0	0	0	0	0.425101
89	1	2.5	60	0	0	0	0	0	62.5	0.253036	0.0101215	0.242915	0	0	0	0	0	0.253036
90	1	5	0	0	0	0	100	0	105	0.425101	0.0202429	0	0	0	0	0.404858	0	0.425101
26	0	20	10	0	20	0	0	0	50	0.202429	0.0809717	0.0404858	0	0.0809717	0	0	0	0.202429
91	0	10	120	0	0	0	0	0	130	0.526316	0.0404858	0.48583	0	0	0	0	0	0.526316
92	0	13	50	0	0	0	100	0	163	0.659919	0.0526316	0.202429	0	0	0	0.404858	0	0.659919
93	0	17.5	40	0	10	0	0	0	67.5	0.273279	0.0708502	0.161943	0	0.0404858	0	0	0	0.273279
94	0	10	100	0	0	0	0	0	110	0.445344	0.0404858	0.404858	0	0	0	0	0	0.445344
95	0	5	40	0	0	0	0	0	45	0.182186	0.0202429	0.161943	0	0	0	0	0	0.182186
96	0	8	30	0	4	0	50	0	92	0.37247	0.0323887	0.121457	0	0.0161943	0	0.202429	0	0.37247
97	0	55	400	0	20	0	0	200	275	1.11336	0.222672	1.61943	0	0.0809717	0	0	0.809717	1.11336
98	0	4	50	0	8	0	100	0	162	0.65587	0.0161943	0.202429	0	0.0323887	0	0.404858	0	0.65587
99	0	10	70	0	10	0	200	0	290	1.17409	0.0404858	0.283401	0	0.0404858	0	0.809717	0	1.17409
100	0	10	70	0	15	0	100	0	195	0.789474	0.0404858	0.283401	0	0.0607287	0	0.404858	0	0.789474
101	0	25	0	0	0	0	120	0	145	0.587045	0.101215	0	0	0	0	0.48583	0	0.587045
102	0	12	12	0	7.5	0	120	0	151.5	0.61336	0.048583	0.048583	0	0.0303644	0	0.48583	0	0.61336
103	0	40	20	0	0	0	0	0	60	0.242915	0.161943	0.0809717	0	0	0	0	0	0.242915
104	0	3	0	0	0	0	0	0	3	0.0121457	0.0121457	0	0	0	0	0	0	0.0121457
105	0	20	80	0	0	0	0	0	100	0.404858	0.0809717	0.323887	0	0	0	0	0	0.404858
106	0	2	0	0	20	0	140	0	162	0.65587	0.00809717	0	0	0.0809717	0	0.566802	0	0.65587
107	0	30	110	0	10	0	0	0	150	0.607287	0.121457	0.445344	0	0.0404858	0	0	0	0.607287
108	0	2	0	0	0	0	80	0	82	0.331984	0.00809717	0	0	0	0	0.323887	0	0.331984
109	0	20	200	0	0	0	150	0	370	1.49798	0.0809717	0.809717	0	0	0	0.607287	0	1.49798
110	0	8.5	400	0	0	40	0	80	368.5	1.4919	0.034413	1.61943	0	0	0.161943	0	0.323887	1.4919
111	0	20	300	0	0	70	0	0	390	1.57895	0.0809717	1.21457	0	0	0.283401	0	0	1.57895
112	0	30	250	0	8	0	0	0	288	1.16599	0.121457	1.01215	0	0.0323887	0	0	0	1.16599
113	0	4	0	0	0	0	100	0	104	0.421053	0.0161943	0	0	0	0	0.404858	0	0.421053
114	0	3	200	0	0	0	100	0	303	1.22672	0.0121457	0.809717	0	0	0	0.404858	0	1.22672
115	0	5	0	0	0	0	20	0	25	0.101215	0.0202429	0	0	0	0	0.0809717	0	0.101215
116	0	5	0	0	0	0	0	0	5	0.0202429	0.0202429	0	0	0	0	0	0	0.0202429
117	0	3	0	0	0	0	5	0	8	0.0323887	0.0121457	0	0	0	0	0.0202429	0	0.0323887
118	0	12	30	0	0	0	0	0	42	0.17004	0.048583	0.121457	0	0	0	0	0	0.17004
119	0	10	0	0	0	0	0	0	10	0.0404858	0.0404858	0	0	0	0	0	0	0.0404858
120	0	10	10	0	0	0	0	0	20	0.0809717	0.0404858	0.0404858	0	0	0	0	0	0.0809717
121	0	2	0	0	0	0	160	0	162	0.65587	0.00809717	0	0	0	0	0.647773	0	0.65587
122	0	4	0	0	0	0	100	0	104	0.421053	0.0161943	0	0	0	0	0.404858	0	0.421053
123	0	7	250	0	0	0	0	80	177	0.716599	0.0283401	1.01215	0	0	0	0	0.323887	0.716599
124	0	5	0	0	0	0	100	0	105	0.425101	0.0202429	0	0	0	0	0.404858	0	0.425101
125	0	1.5	0	0	0	0	100	0	101.5	0.410931	0.00607287	0	0	0	0	0.404858	0	0.410931
126	0	5	0	0	0	0	100	0	105	0.425101	0.0202429	0	0	0	0	0.404858	0	0.425101
127	0	19	0	0	0	0	200	0	219	0.88664	0.0769231	0	0	0	0	0.809717	0	0.88664
128	0	30	40	0	0	0	120	0	190	0.769231	0.121457	0.161943	0	0	0	0.48583	0	0.769231
129	0	4	150	0	0	0	0	0	154	0.623482	0.0161943	0.607287	0	0	0	0	0	0.623482
130	0	20	30	0	0	0	0	0	50	0.202429	0.0809717	0.121457	0	0	0	0	0	0.202429
131	0	5	20	0	6	0	100	0	131	0.530364	0.0202429	0.0809717	0	0.0242915	0	0.404858	0	0.530364
132	0	3	140	0	0	0	0	40	103	0.417004	0.0121457	0.566802	0	0	0	0	0.161943	0.417004
133	0	10	300	0	0	0	0	80	230	0.931174	0.0404858	1.21457	0	0	0	0	0.323887	0.931174
134	0	9	20	0	0	0	150	0	179	0.724696	0.0364372	0.0809717	0	0	0	0.607287	0	0.724696
135	0	7	0	0	0	0	150	0	157	0.635628	0.0283401	0	0	0	0	0.607287	0	0.635628
136	0	8	130	2	0	0	20	0	160	0.647773	0.0323887	0.526316	0.00809717	0	0	0.0809717	0	0.647773
137	0	5	0	0	0	0	200	0	205	0.82996	0.0202429	0	0	0	0	0.809717	0	0.82996
138	0	25	0	0	0	0	120	0	145	0.587045	0.101215	0	0	0	0	0.48583	0	0.587045
139	0	15	250	0	0	0	0	0	265	1.07287	0.0607287	1.01215	0	0	0	0	0	1.07287
140	0	10	0	0	0	0	80	0	90	0.364372	0.0404858	0	0	0	0	0.323887	0	0.364372
141	0	11	80	5	0	0	0	0	96	0.388664	0.0445344	0.323887	0.0202429	0	0	0	0	0.388664
142	0	8	140	0	0	0	0	70	78	0.315789	0.0323887	0.566802	0	0	0	0	0.283401	0.315789
143	0	11	80	0	0	0	0	0	91	0.368421	0.0445344	0.323887	0	0	0	0	0	0.368421
144	0	10	140	7	0	0	0	0	157	0.635628	0.0404858	0.566802	0.0283401	0	0	0	0	0.635628
145	0	15	110	0	0	0	0	40	85	0.34413	0.0607287	0.445344	0	0	0	0	0.161943	0.34413
146	0	30	90	0	0	0	0	30	90	0.364372	0.121457	0.364372	0	0	0	0	0.121457	0.364372
147	0	15	80	0	0	0	0	15	80	0.323887	0.0607287	0.323887	0	0	0	0	0.0607287	0.323887
148	0	5	160	0	0	0	0	0	165	0.668016	0.0202429	0.647773	0	0	0	0	0	0.668016
149	0	7	0	0	2	0	80	0	89	0.360324	0.0283401	0	0	0.00809717	0	0.323887	0	0.360324
150	0	9	35	0	0	0	0	0	44	0.178138	0.0364372	0.1417	0	0	0	0	0	0.178138
151	0	2	0	0	20	0	0	0	22	0.0890688	0.00809717	0	0	0.0809717	0	0	0	0.0890688
152	0	1.5	0	0	0	0	100	0	101.5	0.410931	0.00607287	0	0	0	0	0.404858	0	0.410931
153	0	6	8	0	0	0	150	0	164	0.663968	0.0242915	0.0323887	0	0	0	0.607287	0	0.663968
154	0	15	60	0	0	0	50	0	125	0.506073	0.0607287	0.242915	0	0	0	0.202429	0	0.506073
155	0	9	20	0	0	0	150	0	179	0.724696	0.0364372	0.0809717	0	0	0	0.607287	0	0.724696
156	0	10	120	0	0	0	0	50	80	0.323887	0.0404858	0.48583	0	0	0	0	0.202429	0.323887
157	0	12	350	50	0	0	0	0	412	1.66802	0.048583	1.417	0.202429	0	0	0	0	1.66802
158	0	12	50	0	0	0	106	0	168	0.680162	0.048583	0.202429	0	0	0	0.42915	0	0.680162
159	0	60	360	5	5	0	40	40	430	1.74089	0.242915	1.45749	0.0202429	0.0202429	0	0.161943	0.161943	1.74089
160	0	15	0	0	0	50	70	0	135	0.546559	0.0607287	0	0	0	0.202429	0.283401	0	0.546559
161	0	4	50	0	8	0	80	0	142	0.574899	0.0161943	0.202429	0	0.0323887	0	0.323887	0	0.574899
162	0	20	58	0	0	0	20	0	98	0.396761	0.0809717	0.234818	0	0	0	0.0809717	0	0.396761
163	0	10	60	0	0	0	0	0	70	0.283401	0.0404858	0.242915	0	0	0	0	0	0.283401
164	0	10	80	2	0	0	0	0	92	0.37247	0.0404858	0.323887	0.00809717	0	0	0	0	0.37247
165	0	10	180	0	0	0	0	0	190	0.769231	0.0404858	0.728745	0	0	0	0	0	0.769231
166	0	30	50	0	0	0	0	0	80	0.323887	0.121457	0.202429	0	0	0	0	0	0.323887
167	0	8	250	0	0	0	100	40	318	1.28745	0.0323887	1.01215	0	0	0	0.404858	0.161943	1.28745
168	0	20	30	0	10	0	120	0	180	0.728745	0.0809717	0.121457	0	0.0404858	0	0.48583	0	0.728745
169	0	10	350	0	0	0	0	0	360	1.45749	0.0404858	1.417	0	0	0	0	0	1.45749
170	0	17	4	0	4	0	160	0	185	0.748988	0.0688259	0.0161943	0	0.0161943	0	0.647773	0	0.748988
171	0	3	55	0	0	0	0	0	58	0.234818	0.0121457	0.222672	0	0	0	0	0	0.234818
172	0	7	100	0	0	0	0	60	47	0.190283	0.0283401	0.404858	0	0	0	0	0.242915	0.190283

## Sheet:  PROBIT modeldata
HHcode	Hhmigstatus	age	education	Farmsizeha	totalassetvalue	tolivestockvalue	HHdebtTK	noactivemale	noactivefemale	veryyoungdepndents	youngdependents	olddependendts
1	1	30	3	0.850202	17000	47000	80000	2	3	1	1	1
2	1	55	2	0.45749	43500	0	0	2	3	0	2	0
3	1	76	2	0.303644	3300	1800	0	1	1	0	4	2
4	1	57	3	0.34413	13000	50700	0	5	4	1	1	0
5	1	43	4	0.323887	336500	171500	0	4	4	0	2	0
6	1	50	3	0.97166	94500	4500	0	2	1	0	2	0
7	1	42	3	0.0404858	42000	2000	50000	1	1	0	2	0
8	1	65	3	0.121457	53000	800	0	1	1	0	2	2
9	1	55	3	0.0303644	70100	0	30000	4	1	0	1	0
10	1	32	3	0.530364	6000	0	20000	1	1	1	2	0
11	1	70	2	0.0526316	14700	0	0	1	1	0	1	1
12	1	41	4	0.0161943	34500	700	80000	1	1	1	3	0
13	1	50	2	0.131579	12000	150500	130000	4	1	0	2	0
14	1	70	2	0.516194	35500	1000	10000	1	4	1	1	1
15	1	62	2	0.860324	14300	500	5000	1	2	0	0	1
16	1	50	1	1.23077	22000	90000	5000	4	2	1	2	0
17	1	55	2	0.0404858	3500	36000	0	3	1	0	2	0
18	1	60	2	0.526316	191000	127000	0	3	1	1	3	1
19	1	52	2	0.267206	4000	134000	150000	4	1	1	3	0
20	1	55	2	0.417004	6200	110000	30000	2	1	0	0	0
21	1	31	2	1.23887	6000	0	0	2	2	2	4	2
22	1	50	2	0.0445344	61800	1500	0	2	2	1	1	0
23	1	50	2	0.263158	4100	93000	30000	1	1	2	3	1
24	1	50	2	0.425101	6000	0	25000	3	1	0	2	0
25	1	52	2	0.0404858	13000	1500	0	1	3	0	0	0
27	1	65	2	1.59919	6000	62500	0	1	3	2	4	1
28	1	40	2	0.435223	59500	36000	40000	2	3	2	6	1
29	1	61	2	0.222672	34500	80000	90000	2	4	0	0	1
30	1	55	5	0.526316	91500	2500	0	3	2	1	1	0
31	1	48	2	0.323887	64500	70000	100000	3	2	0	0	0
32	1	65	5	0.477733	53500	600	0	2	1	0	0	1
33	1	40	2	0.182186	45000	35000	10000	5	1	0	1	0
34	1	50	1	0.607287	18000	40000	60000	3	1	0	2	0
35	1	55	2	0.688259	63600	120500	0	3	2	2	2	0
36	1	60	2	1.43725	37000	200000	50000	2	2	0	0	1
37	1	20	3	0.874494	166000	60000	150000	3	2	2	2	1
38	1	65	1	0.546559	47000	100000	40000	0	2	0	0	1
39	1	60	1	1.26923	70000	0	0	1	1	0	0	1
40	1	37	2	0.615385	24500	60000	0	2	3	1	2	1
41	1	68	1	0.59919	13500	3000	0	2	0	0	2	2
42	1	68	1	1.53846	98000	250000	0	2	3	0	1	1
43	1	55	1	0.836032	33500	83000	0	2	2	0	1	0
44	1	58	1	0.615385	62400	141600	0	2	2	0	0	0
45	1	60	6	0.182186	194000	1000	0	3	3	0	0	1
46	1	45	1	0.218623	15800	135000	20000	1	2	1	4	0
47	1	45	2	0.319838	63500	2000	0	3	2	0	0	0
48	1	45	1	0.465587	20000	81600	0	3	2	0	1	1
49	1	42	1	1.23077	23500	156000	0	2	1	1	4	1
50	1	60	2	1.7004	42000	100000	30000	5	1	0	1	1
51	1	75	1	0.178138	6000	0	0	2	1	0	2	2
52	1	68	2	1.04453	5500	170000	0	1	1	0	4	2
53	1	58	1	0.182186	57400	61000	0	4	3	0	1	0
54	1	70	2	0.176113	9500	0	100000	1	2	2	3	2
55	1	55	2	0.0202429	8300	500	20000	3	1	0	2	0
56	1	70	2	0.172065	15000	0	0	2	1	1	2	1
57	1	52	2	0.174089	34000	70800	40000	2	2	0	2	0
58	1	42	1	0.919028	32200	52500	0	2	1	0	2	0
59	1	72	1	0.890688	31000	40000	0	2	2	0	0	1
60	1	55	1	1.09312	92000	66000	0	2	4	0	1	0
61	1	61	1	0.380567	77000	136000	0	2	2	1	2	1
62	1	40	1	0.639676	23000	45000	0	2	2	0	1	0
63	1	45	1	0.526316	49000	1200	0	3	1	0	1	0
64	1	48	1	0.433198	88000	81500	50000	3	2	0	1	0
65	1	43	1	0.566802	9000	200000	0	2	1	0	2	0
66	1	55	1	0.412955	39000	41200	50000	4	2	0	2	0
67	1	75	1	0.242915	33000	2500	10000	2	2	1	3	1
68	1	60	3	0.894737	69000	2500	0	2	1	0	2	1
69	1	45	1	1.23077	62500	45000	0	3	2	0	1	0
70	1	42	3	0.425101	76000	2400	0	3	1	0	0	0
71	1	50	1	0.838057	52000	41200	0	3	2	0	1	0
72	1	60	2	0.558704	44600	71500	0	2	3	2	3	1
73	1	70	1	1.21457	115000	58000	200000	2	3	3	4	1
74	1	38	1	0.238866	45500	3000	10000	3	1	2	2	1
75	1	46	1	0.619433	29500	3200	0	3	2	0	0	0
76	1	55	1	1.00405	31500	6500	0	3	2	1	1	0
77	1	65	1	0.728745	49000	90000	0	3	3	1	2	2
78	1	60	1	0.41498	32000	74000	50000	3	1	0	1	1
79	1	38	1	0.222672	58000	2000	0	3	1	0	1	0
80	1	45	1	0.425101	55000	2000	0	3	1	0	0	0
81	1	50	1	0.384615	44500	2400	0	2	2	0	1	0
82	1	55	1	0.62753	66500	153000	0	4	2	1	1	0
83	1	52	1	0.510121	44000	40800	0	2	2	0	0	0
84	1	67	1	0.753036	31300	103000	0	3	3	2	2	1
85	1	65	4	0.0242915	7200	20000	50000	1	0	0	3	1
86	1	43	1	1.63968	51500	1500	70000	2	2	0	1	0
87	1	40	1	0.421053	7000	20000	0	2	1	0	0	0
88	1	50	1	0.425101	26500	82500	0	3	1	0	0	0
89	1	45	1	0.253036	27000	61000	60000	3	1	0	0	0
90	1	60	1	0.425101	62000	25000	20000	3	2	0	2	1
26	0	49	2	0.202429	23300	2500	0	3	2	0	0	1
91	0	60	2	0.526316	25200	100500	0	0	1	0	0	1
92	0	70	2	0.659919	49000	0	0	2	1	0	0	2
93	0	55	3	0.273279	43800	16000	20000	2	1	0	0	0
94	0	64	2	0.445344	18500	125500	20000	2	2	0	0	1
95	0	40	1	0.182186	3200	4000	0	1	1	1	3	0
96	0	55	1	0.37247	84000	100000	10000	4	4	0	1	0
97	0	35	3	1.11336	68000	2500	50000	1	1	1	2	0
98	0	45	3	0.65587	111200	2000	60000	1	1	0	2	0
99	0	30	2	1.17409	40700	60000	30000	2	1	0	1	0
100	0	50	2	0.789474	4000	36360	0	1	2	1	2	0
101	0	65	1	0.587045	14300	102500	50000	1	3	2	2	1
102	0	60	1	0.61336	51500	50000	70000	3	3	1	1	1
103	0	40	1	0.242915	26000	8000	30000	1	1	1	3	0
104	0	35	3	0.0121457	45900	30900	70000	2	1	1	3	0
105	0	77	1	0.404858	15100	36000	0	2	1	0	0	2
106	0	70	1	0.65587	73000	72200	0	2	2	1	1	1
107	0	65	5	0.607287	64000	1500	0	1	1	0	0	1
108	0	30	2	0.331984	3700	0	30000	4	1	0	1	0
109	0	50	3	1.49798	56000	5000	0	3	1	0	1	0
110	0	50	4	1.4919	36000	81600	45000	1	1	2	3	0
111	0	40	1	1.57895	35500	150000	0	1	1	2	4	0
112	0	60	2	1.16599	35000	5000	0	2	3	0	0	1
113	0	50	2	0.421053	4200	4000	30000	4	1	0	3	0
114	0	62	4	1.22672	19300	51700	25000	2	2	0	2	1
115	0	45	1	0.101215	5500	50500	0	2	1	1	3	0
116	0	42	1	0.0202429	4800	76800	0	4	1	0	1	0
117	0	60	2	0.0323887	19500	120000	0	1	0	0	0	1
118	0	55	2	0.17004	50000	53200	0	4	3	0	0	0
119	0	52	2	0.0404858	5200	48500	25000	1	2	0	3	0
120	0	37	2	0.0809717	5300	1000	0	1	1	1	3	0
121	0	35	2	0.65587	12000	50000	100000	1	1	1	4	0
122	0	40	1	0.421053	4500	30500	50000	1	1	1	1	0
123	0	35	1	0.716599	4750	80000	0	1	1	1	1	0
124	0	45	1	0.425101	10000	100800	30000	1	2	1	3	0
125	0	55	1	0.410931	24200	70520	0	2	2	1	2	0
126	0	50	1	0.425101	46500	0	0	4	1	0	0	0
127	0	45	1	0.88664	12700	80300	5000	1	2	0	4	0
128	0	60	1	0.769231	14000	6000	0	4	3	0	0	1
129	0	72	1	0.623482	32000	72500	20000	2	1	0	0	2
130	0	48	2	0.202429	20000	1000	0	2	2	0	2	0
131	0	32	2	0.530364	4700	500	4000	1	1	1	3	0
132	0	42	5	0.417004	4700	3500	30000	1	1	1	3	0
133	0	40	2	0.931174	23000	11500	20000	2	1	1	3	0
134	0	40	1	0.724696	3500	100000	0	1	1	2	5	0
135	0	35	1	0.635628	5500	100000	0	1	1	1	2	0
136	0	50	2	0.647773	32600	1200	10000	3	1	2	2	0
137	0	60	1	0.82996	24000	31000	0	1	4	0	1	1
138	0	33	2	0.587045	73500	200000	0	2	1	0	0	1
139	0	40	2	1.07287	37600	1000	0	1	2	0	2	0
140	0	42	2	0.364372	21500	81000	0	1	2	0	2	1
141	0	30	6	0.388664	58500	150000	0	1	0	0	0	1
142	0	45	6	0.315789	17000	31000	0	1	1	0	2	0
143	0	45	4	0.368421	12500	1000	0	1	1	1	2	0
144	0	40	4	0.635628	49000	500	0	1	2	0	1	0
145	0	48	4	0.34413	58000	0	0	0	3	0	2	0
146	0	15	3	0.364372	14000	1000	30000	1	3	0	0	0
147	0	50	3	0.323887	13000	50000	15000	2	2	0	0	0
148	0	46	1	0.668016	31500	80000	50000	1	3	1	2	0
149	0	50	1	0.360324	22800	126200	0	2	1	0	3	1
150	0	49	3	0.178138	30000	62000	20000	3	1	0	2	0
151	0	28	1	0.0890688	17000	500	10000	1	1	2	3	0
152	0	45	1	0.410931	4700	0	30000	1	2	0	3	0
153	0	62	1	0.663968	5500	900	40000	2	2	0	1	1
154	0	45	1	0.506073	8500	130000	0	1	2	0	2	0
155	0	60	1	0.724696	25000	150000	0	1	2	0	2	2
156	0	50	1	0.323887	47000	40800	0	2	2	0	2	0
157	0	70	1	1.66802	63200	200000	0	2	1	0	1	2
158	0	50	1	0.680162	22000	80000	0	1	2	0	0	0
159	0	49	1	1.74089	101400	34000	50000	1	3	1	4	0
160	0	24	7	0.546559	123500	150000	50000	4	1	0	3	0
161	0	32	1	0.574899	21000	10000	30000	1	1	1	1	0
162	0	61	2	0.396761	141600	82000	0	1	3	0	0	1
163	0	50	2	0.283401	125000	1200	30000	2	2	0	1	0
164	0	24	3	0.37247	28500	100000	30000	2	1	0	0	0
165	0	33	3	0.769231	7700	100000	0	1	1	1	1	0
166	0	57	1	0.323887	41800	60000	30000	3	2	0	1	0
167	0	55	2	1.28745	55000	124000	0	2	1	1	4	0
168	0	32	2	0.728745	23600	70000	50000	1	1	2	2	2
169	0	35	2	1.45749	44000	30000	0	2	2	1	4	0
170	0	48	3	0.748988	26000	80000	30000	3	3	0	1	0
171	0	95	2	0.234818	25500	41000	0	1	2	0	0	1
172	0	49	1	0.190283	21500	4000	20000	1	2	0	1	0

## Sheet: assetdata
HHcode	HHmigStatus	television	mobilenumber	mobilevalue	refrigerator	elctricfanfan	sweingmachine	motorcycle	bycycle	chairtable	agrimachinery	total value of asset BDT	tolivstockvalueBDT
1	1	0	3	12000	0	2000	0	0	0	3000	0	17000	47000
2	1	10000	3	20000	0	7000	3500	0	0	3000	0	43500	0
3	1	0	1	1000	0	1500	0	0	0	800	0	3300	1800
4	1	0	6	8000	0	3000	0	0	0	2000	0	13000	50700
5	1	0	10	80000	48500	18000	5000	150000	5000	25000	5000	336500	171500
6	1	0	2	5000	0	4500	0	0	0	5000	80000	94500	4500
7	1	10000	2	2000	25000	2500	0	0	0	2500	0	42000	2000
8	1	10000	2	10000	25000	3000	3000	0	0	2000	0	53000	800
9	1	10000	4	20000	30000	4500	0	0	0	5600	0	70100	0
10	1	0	2	2500	0	1500	0	0	0	2000	0	6000	0
11	1	0	2	12000	0	1700	0	0	0	1000	0	14700	0
12	1	0	1	1000	30000	3500	0	0	0	0	0	34500	700
13	1	0	4	6000	0	4500	0	0	0	1500	0	12000	150500
14	1	12000	3	18000	0	3000	0	0	0	2500	0	35500	1000
15	1	0	3	12000	0	1500	0	0	0	800	0	14300	500
16	1	0	1	4000	14000	1500	0	0	0	2500	0	22000	90000
17	1	0	1	1000	0	2000	0	0	0	500	0	3500	36000
18	1	12000	3	20000	30000	4500	3000	120000	0	1500	0	191000	127000
19	1	0	3	2500	0	0	0	0	0	1500	0	4000	134000
20	1	0	2	2000	0	3000	0	0	0	1200	0	6200	110000
21	1	0	2	2000	0	3000	0	0	0	1000	0	6000	0
22	1	10000	3	15000	30000	1800	0	0	3000	2000	0	61800	1500
23	1	0	1	1000	0	1300	0	0	0	1800	0	4100	93000
24	1	0	1	1000	0	2500	0	0	0	2500	0	6000	0
25	1	0	2	10000	0	1500	0	0	0	1500	0	13000	1500
27	1	0	1	1000	0	2500	0	0	0	2500	0	6000	62500
28	1	8000	5	20000	25000	4000	0	0	0	2500	0	59500	36000
29	1	0	4	25000	0	3500	0	0	3000	3000	0	34500	80000
30	1	0	5	25000	30000	2500	0	0	0	4000	30000	91500	2500
31	1	8000	4	20000	30000	4000	0	0	0	2500	0	64500	70000
32	1	8000	4	20000	0	3500	0	0	0	2000	20000	53500	600
33	1	10000	3	30000	0	3000	0	0	0	2000	0	45000	35000
34	1	0	3	10000	0	3000	0	0	3000	2000	0	18000	40000
35	1	7000	3	25000	27000	3600	0	0	0	1000	0	63600	120500
36	1	0	3	25000	0	10000	0	0	0	2000	0	37000	200000
37	1	32000	3	20000	33000	10000	8000	55000	0	8000	0	166000	60000
38	1	0	1	1500	28000	2000	0	0	0	1500	14000	47000	100000
39	1	8000	2	16000	25000	3000	0	0	0	3000	15000	70000	0
40	1	5000	4	15000	0	3000	0	0	0	1500	0	24500	60000
41	1	0	2	8000	0	3500	0	0	0	2000	0	13500	3000
42	1	6000	4	20000	0	8000	0	0	0	4000	60000	98000	250000
43	1	0	3	15000	0	1500	8000	0	0	4000	5000	33500	83000
44	1	0	3	25000	0	2400	0	0	12000	3000	20000	62400	141600
45	1	10000	7	30000	30000	12000	0	100000	0	12000	0	194000	1000
46	1	0	2	10000	0	3600	0	0	0	2200	0	15800	135000
47	1	0	5	40000	0	3500	6000	0	10000	4000	0	63500	2000
48	1	0	2	6000	0	2500	0	0	0	1500	10000	20000	81600
49	1	0	3	15000	0	3000	0	0	0	3000	2500	23500	156000
50	1	0	4	30000	0	7000	0	0	0	5000	0	42000	100000
51	1	0	1	1500	0	2500	0	0	0	2000	0	6000	0
52	1	0	1	1000	0	2500	0	0	0	2000	0	5500	170000
53	1	10000	2	10000	25000	3500	3500	0	3000	2400	0	57400	61000
54	1	0	3	5000	0	3000	0	0	0	1500	0	9500	0
55	1	0	2	5000	0	2500	0	0	0	800	0	8300	500
56	1	10000	1	1200	0	3000	0	0	0	800	0	15000	0
57	1	6000	2	6000	0	3500	0	0	10000	3500	5000	34000	70800
58	1	15000	2	8000	0	6000	0	0	0	3200	0	32200	52500
59	1	0	3	10000	0	8000	0	0	5000	5000	3000	31000	40000
60	1	12000	4	15000	28000	10000	0	0	12000	5000	10000	92000	66000
61	1	7000	2	4000	28000	10000	0	0	12000	3000	13000	77000	136000
62	1	0	3	14000	0	5000	0	0	0	4000	0	23000	45000
63	1	22000	2	12000	0	8000	0	0	0	2000	5000	49000	1200
64	1	18000	3	22000	30000	8000	0	0	0	10000	0	88000	81500
65	1	0	0	0	0	4000	0	0	0	3000	2000	9000	200000
66	1	10000	4	10000	0	8000	0	0	0	5000	6000	39000	41200
67	1	15000	2	2500	0	8000	0	0	0	7500	0	33000	2500
68	1	12000	4	12000	30000	3000	0	0	0	10000	2000	69000	2500
69	1	18000	3	10500	20000	6000	0	0	0	4000	4000	62500	45000
70	1	15000	2	10000	30000	6000	0	0	10000	2000	3000	76000	2400
71	1	0	3	15000	0	4000	0	0	10000	3000	20000	52000	41200
72	1	10000	3	6000	0	10000	0	0	12000	3600	3000	44600	71500
73	1	12000	6	10000	0	8000	0	0	0	5000	80000	115000	58000
74	1	15000	1	2000	21500	4000	0	0	0	1000	2000	45500	3000
75	1	12000	3	7000	0	8000	0	0	0	2500	0	29500	3200
76	1	15000	2	2000	0	4000	0	0	0	2500	8000	31500	6500
77	1	15000	4	10000	0	8000	0	0	0	4000	12000	49000	90000
78	1	10000	2	5000	0	5000	0	0	0	2000	10000	32000	74000
79	1	10000	3	10000	28000	5000	0	0	0	5000	0	58000	2000
80	1	18000	2	8000	0	8000	0	0	15000	2000	4000	55000	2000
81	1	20000	3	10000	0	4000	0	0	0	3500	7000	44500	2400
82	1	15000	4	8000	30000	6000	0	0	0	2500	5000	66500	153000
83	1	22000	2	13000	0	5000	0	0	0	4000	0	44000	40800
84	1	0	3	11300	0	5000	0	0	10000	5000	0	31300	103000
85	1	0	2	2200	0	3000	0	0	0	2000	0	7200	20000
86	1	0	2	5000	30000	4000	0	0	5000	2500	5000	51500	1500
87	1	0	1	2000	0	1500	0	0	0	1500	2000	7000	20000
88	1	0	3	10000	0	12000	0	0	0	2500	2000	26500	82500
89	1	0	2	8000	0	6000	0	0	5000	3000	5000	27000	61000
90	1	15000	4	10000	30000	1500	0	0	0	1500	4000	62000	25000
26	0	11000	3	8000	0	2800	0	0	0	1500	0	23300	2500
91	0	0	1	1000	0	2700	0	0	0	1500	20000	25200	100500
92	0	0	3	15000	22000	3000	6000	0	0	3000	0	49000	0
93	0	0	1	1300	23000	1500	0	0	5000	1000	12000	43800	16000
94	0	0	3	15000	0	2000	0	0	0	1500	0	18500	125500
95	0	0	1	500	0	0	0	0	2000	700	0	3200	4000
96	0	10000	5	20000	30000	6000	0	0	0	6000	12000	84000	100000
97	0	7000	2	5000	22000	3000	6000	0	0	10000	15000	68000	2500
98	0	0	3	12000	10000	1200	0	60000	7000	5000	16000	111200	2000
99	0	0	1	500	19000	1200	0	0	0	3000	17000	40700	60000
100	0	0	0	0	0	2000	0	0	0	2000	0	4000	36360
101	0	8000	1	1300	0	2500	0	0	0	2500	0	14300	102500
102	0	0	2	20000	25000	3000	0	0	0	3500	0	51500	50000
103	0	0	1	1000	0	2000	0	0	0	3000	20000	26000	8000
104	0	6000	2	2600	20000	2000	7000	0	7000	0	1300	45900	30900
105	0	0	2	10000	0	2600	0	0	0	2500	0	15100	36000
106	0	8000	2	7000	28000	3000	8000	0	17000	2000	0	73000	72200
107	0	0	3	25000	30000	4000	0	0	0	5000	0	64000	1500
108	0	0	1	1200	0	1000	0	0	0	1500	0	3700	0
109	0	8000	6	32000	0	4000	0	0	8000	4000	0	56000	5000
110	0	7000	1	2000	0	2000	0	0	0	5000	20000	36000	81600
111	0	0	1	1500	0	4000	0	0	5000	0	25000	35500	150000
112	0	0	2	6000	0	4000	0	0	0	0	25000	35000	5000
113	0	0	1	1500	0	1500	0	0	0	1200	0	4200	4000
114	0	0	1	3000	0	2500	0	0	3000	800	10000	19300	51700
115	0	0	1	1500	0	2500	0	0	0	1500	0	5500	50500
116	0	0	2	2000	0	2000	0	0	0	800	0	4800	76800
117	0	0	1	5000	0	4000	3500	0	5000	2000	0	19500	120000
118	0	7000	5	15000	15000	5000	3000	0	3500	1500	0	50000	53200
119	0	0	1	1000	0	3000	0	0	0	1200	0	5200	48500
120	0	0	1	900	0	2000	0	0	2000	400	0	5300	1000
121	0	9000	1	1000	0	2000	0	0	0	0	0	12000	50000
122	0	0	1	1500	0	1500	0	0	0	1500	0	4500	30500
123	0	0	1	1250	0	1500	0	0	0	2000	0	4750	80000
124	0	0	1	1000	0	4000	0	0	0	1000	4000	10000	100800
125	0	0	3	6000	0	6000	0	0	8000	4200	0	24200	70520
126	0	14000	3	20000	0	5000	0	0	0	2500	5000	46500	0
127	0	0	1	1200	0	4000	0	0	0	1500	6000	12700	80300
128	0	0	1	3000	0	6000	0	0	0	5000	0	14000	6000
129	0	10000	2	10000	0	8000	0	0	0	4000	0	32000	72500
130	0	0	3	7000	0	2500	0	0	3000	2500	5000	20000	1000
131	0	0	1	1000	0	2500	0	0	0	1200	0	4700	500
132	0	0	1	1000	0	2500	0	0	0	1200	0	4700	3500
133	0	0	1	8000	0	3000	0	0	0	2000	10000	23000	11500
134	0	0	1	700	0	1300	0	0	0	1500	0	3500	100000
135	0	0	1	1000	0	2000	0	0	0	2500	0	5500	100000
136	0	0	3	10000	0	3600	7000	0	0	2000	10000	32600	1200
137	0	0	2	5000	0	6000	0	0	0	5000	8000	24000	31000
138	0	8000	3	35000	22000	6000	0	0	0	2500	0	73500	200000
139	0	7000	2	10000	0	3600	0	0	7000	5000	5000	37600	1000
140	0	0	1	3000	0	1500	0	0	0	2000	15000	21500	81000
141	0	7000	1	13000	27000	4000	0	0	2500	5000	0	58500	150000
142	0	0	2	7000	0	3000	0	0	0	7000	0	17000	31000
143	0	0	2	4000	0	3000	0	0	1500	4000	0	12500	1000
144	0	0	3	15000	26000	3000	0	0	2000	3000	0	49000	500
145	0	7000	3	15000	27000	4000	0	0	0	5000	0	58000	0
146	0	0	2	9000	0	3000	0	0	0	2000	0	14000	1000
147	0	0	2	4000	0	3000	0	0	3000	3000	0	13000	50000
148	0	0	1	3000	20000	4500	0	0	0	3000	1000	31500	80000
149	0	6000	2	7000	0	3000	0	0	0	1800	5000	22800	126200
150	0	12000	2	8000	0	4000	0	0	0	2000	4000	30000	62000
151	0	0	1	10000	0	0	0	0	0	4000	3000	17000	500
152	0	0	1	1200	0	2000	0	0	0	1500	0	4700	0
153	0	0	0	2000	0	1000	0	0	0	2500	0	5500	900
154	0	0	2	2000	0	4000	0	0	0	2500	0	8500	130000
155	0	0	2	6000	0	3000	0	0	0	6000	10000	25000	150000
156	0	0	1	1000	25000	3000	3000	0	3500	3500	8000	47000	40800
157	0	7000	2	7000	25000	3000	0	0	5000	1200	15000	63200	200000
158	0	6000	3	6000	0	3000	0	0	0	2000	5000	22000	80000
159	0	0	2	2400	20000	8000	6000	60000	0	5000	0	101400	34000
160	0	14000	4	5000	24000	4500	8000	62000	0	6000	0	123500	150000
161	0	8000	1	1000	0	0	0	0	0	0	12000	21000	10000
162	0	0	3	20000	0	3600	0	83000	0	15000	20000	141600	82000
163	0	0	3	20000	17000	3000	0	80000	0	5000	0	125000	1200
164	0	7000	3	4000	0	3000	0	0	0	4500	10000	28500	100000
165	0	0	1	1200	0	1000	0	0	0	1500	4000	7700	100000
166	0	0	2	15000	0	3000	0	0	7000	1800	15000	41800	60000
167	0	0	3	12000	24000	4000	0	0	0	3000	12000	55000	124000
168	0	0	1	1100	0	4000	0	0	0	3500	15000	23600	70000
169	0	0	1	1500	19000	3500	0	0	0	7000	13000	44000	30000
170	0	0	2	7000	0	2000	0	0	7000	0	10000	26000	80000
171	0	0	1	6000	0	1500	0	0	6000	2000	10000	25500	41000
172	0	0	1	3000	0	1500	0	0	0	3000	14000	21500	4000

## Sheet: Household debt
HHcode	HHmigStus	HHdebtBDT	debtSource	purpose
1	1	80000	1	128
2	1	0	0	0
3	1	0	0	0
4	1	0	0	0
5	1	0	0	0
6	1	0	0	0
7	1	50000	1	5
8	1	0	0	0
9	1	30000	1	6
10	1	20000	1	1
11	1	0	0	0
12	1	80000	1	7
13	1	130000	1	26
14	1	10000	1	1
15	1	5000	2	2
16	1	5000	2	1
17	1	0	0	0
18	1	0	0	0
19	1	150000	1	8
20	1	30000	4	2
21	1	0	0	0
22	1	0	0	0
23	1	30000	1	7
24	1	25000	1	145
25	1	0	0	0
27	1	0	0	0
28	1	40000	2	8
29	1	90000	2	245
30	1	0	0	0
31	1	100000	5	1
32	1	0	0	0
33	1	10000	5	4
34	1	60000	1	18
35	1	0	0	0
36	1	50000	2	2
37	1	150000	1	7
38	1	40000	1	2
39	1	0	0	0
40	1	0	0	0
41	1	0	0	0
42	1	0	0	0
43	1	0	0	0
44	1	0	0	0
45	1	0	0	0
46	1	20000	1	2
47	1	0	0	0
48	1	0	0	0
49	1	0	0	0
50	1	30000	4	2
51	1	0	0	0
52	1	0	0	0
53	1	0	0	0
54	1	100000	1	1
55	1	20000	1	1
56	1	0	0	0
57	1	40000	1	1
58	1	0	0	0
59	1	0	0	0
60	1	0	0	0
61	1	0	0	0
62	1	0	0	0
63	1	0	0	0
64	1	50000	2	1
65	1	0	0	0
66	1	50000	1	2
67	1	10000	2	2
68	1	0	0	0
69	1	0	0	0
70	1	0	0	0
71	1	0	0	0
72	1	0	0	0
73	1	200000	1	12
74	1	10000	1	1
75	1	0	0	0
76	1	0	0	0
77	1	0	0	0
78	1	50000	2	12
79	1	0	0	0
80	1	0	0	0
81	1	0	0	0
82	1	0	0	0
83	1	0	0	0
84	1	0	0	0
85	1	50000	5	3
86	1	70000	1	14
87	1	0	0	0
88	1	0	0	0
89	1	60000	0	0
90	1	20000	2	2
26	0	0	0	0
91	0	0	0	0
92	0	0	0	0
93	0	20000	2	2
94	0	20000	4	245
95	0	0	0	0
96	0	10000	1	2
97	0	50000	2	2
98	0	60000	2	12
99	0	30000	1	2
100	0	0	0	0
101	0	50000	1	2
102	0	70000	4	12
103	0	30000	1	2
104	0	70000	1	7
105	0	0	0	0
106	0	0	0	0
107	0	0	0	0
108	0	30000	1	125
109	0	0	0	0
110	0	45000	2	2
111	0	0	0	0
112	0	0	0	0
113	0	30000	1	2
114	0	25000	2	2
115	0	0	0	0
116	0	0	0	0
117	0	0	0	0
118	0	0	0	0
119	0	25000	5	1
120	0	0	0	0
121	0	100000	1	7
122	0	50000	1	14
123	0	0	0	0
124	0	30000	1	12
125	0	0	0	0
126	0	0	0	0
127	0	5000	2	1
128	0	0	0	0
129	0	20000	2	12
130	0	0	0	0
131	0	4000	1	1
132	0	30000	4	2
133	0	20000	5	2
134	0	0	0	0
135	0	0	0	0
136	0	10000	1	12
137	0	0	0	0
138	0	0	0	0
139	0	0	0	0
140	0	0	0	0
141	0	0	0	0
142	0	0	0	0
143	0	0	0	0
144	0	0	0	0
145	0	0	0	0
146	0	30000	1	26
147	0	15000	1	2
148	0	50000	2	12
149	0	0	0	0
150	0	20000	1	2
151	0	10000	1	1
152	0	30000	1	12
153	0	40000	12	124
154	0	0	0	0
155	0	0	0	0
156	0	0	0	0
157	0	0	0	0
158	0	0	0	0
159	0	50000	1	7
160	0	50000	2	7
161	0	30000	1	2
162	0	0	0	0
163	0	30000	1	7
164	0	30000	1	7
165	0	0	0	0
166	0	30000	1	2
167	0	0	0	0
168	0	50000	1	13
169	0	0	0	0
170	0	30000	0	5
171	0	0	0	0
172	0	20000	1	1

## Sheet: Factors of migration
HHcode	HHmigStus	plcond	betjobopcity	unempslackper	lowwage	lowretfarm	ineadfarmland	tomanyfmem	betedufaccty	attacty	failtopayngoloan	migreltiveinf	cropfailuredisaster
1	1	0	1	0	1	1	0	1	0	0	0	0	0
2	1	0	0	0	0	1	0	0	0	0	0	0	0
3	1	1	1	0	1	1	0	0	0	0	0	1	0
4	1	0	1	0	0	0	0	1	0	0	0	1	0
5	1	0	1	0	0	0	0	1	0	0	0	1	0
6	1	0	1	1	1	1	0	0	0	0	0	1	1
7	1	0	1	0	0	0	1	0	0	0	0	1	1
8	1	0	1	0	0	0	1	0	0	0	0	1	0
9	1	0	0	0	0	0	1	0	1	0	0	1	0
10	1	0	1	0	0	1	0	0	0	0	0	1	0
11	1	0	1	0	0	0	1	0	0	0	0	1	0
12	1	1	1	0	0	0	1	0	0	0	0	1	0
13	1	0	1	0	0	1	1	1	0	0	0	1	0
14	1	0	1	1	1	1	1	1	0	0	0	1	0
15	1	0	1	1	0	1	0	0	0	0	0	1	0
16	1	1	1	0	0	0	0	1	0	0	0	1	0
17	1	0	1	0	0	0	1	1	0	0	0	1	0
18	1	0	1	0	0	0	0	0	1	0	0	1	0
19	1	0	1	1	1	0	1	1	0	0	0	1	1
20	1	0	1	1	0	0	1	1	0	0	0	1	1
21	1	1	1	0	1	0	1	0	0	0	0	1	0
22	1	0	1	0	1	0	1	1	0	0	0	1	0
23	1	0	1	0	0	0	1	1	0	0	0	1	0
24	1	0	1	0	0	1	0	1	0	0	0	1	0
25	1	0	1	1	0	0	1	0	0	0	0	1	0
27	1	0	1	1	0	0	0	1	0	1	0	1	0
28	1	0	1	0	0	0	0	1	0	0	0	1	0
29	1	0	1	1	1	1	1	0	0	0	1	1	0
30	1	1	0	0	0	1	1	0	1	0	0	1	0
31	1	1	0	1	1	1	0	0	0	0	0	1	0
32	1	0	1	0	1	1	0	0	0	0	0	1	0
33	1	1	1	0	0	0	0	1	1	0	0	1	0
34	1	1	0	0	0	0	0	0	0	0	1	0	0
35	1	1	1	0	0	1	1	0	0	0	0	0	0
36	1	0	1	1	0	1	0	1	0	0	0	0	0
37	1	0	1	1	0	1	0	1	0	1	0	0	0
38	1	1	0	1	1	0	0	0	0	0	1	1	0
39	1	0	1	1	0	0	0	0	0	1	0	1	1
40	1	1	1	0	1	0	0	1	0	0	0	1	0
41	1	1	0	0	0	0	0	0	0	0	0	1	0
42	1	0	1	0	1	1	0	0	0	0	0	0	0
43	1	1	1	0	1	1	0	1	1	0	0	0	0
44	1	1	1	0	1	1	0	0	0	0	0	1	0
45	1	0	1	0	0	0	1	0	0	1	0	0	0
46	1	1	1	0	0	0	0	0	0	0	0	0	0
47	1	1	1	0	0	0	1	1	0	0	0	1	0
48	1	1	0	0	1	0	0	0	0	0	0	1	0
49	1	1	0	0	0	0	0	1	0	0	0	1	0
50	1	1	0	0	1	1	0	1	0	0	0	0	0
51	1	0	0	0	0	0	0	0	0	0	0	0	0
52	1	1	1	1	0	0	0	0	0	0	0	0	0
53	1	0	1	0	1	0	1	0	0	0	0	1	0
54	1	1	0	0	1	0	0	0	0	0	1	0	0
55	1	1	1	0	0	0	1	0	0	0	0	0	0
56	1	0	1	0	0	0	0	1	0	0	0	0	0
57	1	0	1	1	0	0	1	1	0	0	0	1	0
58	1	1	1	0	0	0	0	0	0	1	0	0	0
59	1	0	1	0	1	0	1	0	0	1	0	0	0
60	1	1	1	0	0	0	0	1	0	1	0	0	0
61	1	1	1	0	1	1	0	1	0	0	0	0	1
62	1	1	0	1	0	1	0	0	0	0	0	0	0
63	1	1	0	0	1	1	0	1	0	0	0	0	0
64	1	0	1	1	1	1	0	0	0	1	0	1	0
65	1	1	1	0	1	0	0	0	0	0	0	1	0
66	1	1	1	0	0	0	0	1	0	0	0	1	0
67	1	1	0	0	0	0	1	0	0	0	0	0	0
68	1	0	1	1	0	0	0	0	0	0	0	0	0
69	1	1	1	0	0	0	1	1	0	0	0	0	0
70	1	0	1	1	1	0	0	0	0	0	0	1	0
71	1	1	1	0	1	0	0	0	0	0	0	1	0
72	1	1	1	0	0	0	0	1	0	0	0	1	0
73	1	1	0	0	1	0	0	0	0	0	0	1	0
74	1	1	0	0	0	0	0	1	0	0	0	1	0
75	1	0	1	1	1	0	0	0	0	0	0	1	0
76	1	1	0	0	0	0	1	0	0	0	0	0	0
77	1	1	0	0	1	1	0	1	0	0	0	0	0
78	1	0	1	1	0	0	0	0	0	0	0	0	0
79	1	0	1	0	0	0	1	0	0	0	0	0	0
80	1	0	1	0	0	0	0	0	0	0	0	0	0
81	1	0	0	0	1	0	1	0	0	0	0	1	0
82	1	1	0	0	0	0	0	0	0	0	0	0	0
83	1	0	1	1	0	0	0	0	0	0	0	0	0
84	1	0	1	1	0	0	0	0	0	0	0	1	0
85	1	1	1	0	0	0	1	1	0	0	0	0	0
86	1	0	0	0	0	0	0	0	0	0	0	0	0
87	1	1	1	0	0	0	0	0	0	0	0	1	0
88	1	1	1	0	0	0	0	0	0	1	0	1	0
89	1	1	1	0	0	0	1	0	0	0	0	1	0
90	1	1	1	0	0	0	1	1	0	0	0	1	0

## Sheet: secondary data on the figure
		Secodary data collected from SVRS 2010 And SVRS 2019						http://www.bbs.gov.bd/site/page/ef4d6756-2685-485a-b707-aa2d96bd4c6c/Vital-Statistics
	Table:	In migration rate and out migation rate per 1000 population in Bangladesh							from 1984 to 2019
		Year	In-migration			Out- migration
			National	Rural	Urban	National	Rural	Urban
		1984	6.8	5.8	14.5	8	7.3	13.3
		1991	16.7	13.9	33.2	10.2	8.8	17.2
		1996	19	16.9	37	13.5	12.3	20.7
		2001	22.6	14	45.4	17.3	16	22.7
		2006	33.6	17.5	60.2	28.9	19.5	46.2
		2010	35.3	22.2	73.4	36.1	25.9	65.7
		2015	54.2	30.7	90	54.4	35.1	83.8
		2019	72.4	36.5	117.1	72.7	39.1	114.5
		SVRS= sample vital registration system
			Bangladesh Bureau of Statistics, Dhaka, Bangladesh
					Secondary data source:
					Here secondary data have been taken from the secondary source: Two statistical Book Sample Vital Registration System 2010 and Sample Vital Registration System 2019 which is officially published By the Bangladesh Bureaue of statistics, haka Bangladesh. These book reference are included in the reference section.																					d
					After combining data from these two books one data table is prepared and then figure is on the basis of this above data table.
					And link of this secondary data source are in the data source location in the article and also in the above of this sheet.

## Sheet: Variable Definitions
Basic Information of the respondents (sheet 1)		Sheet 2 : HH Socioecon.data = Household Socioeconomic Data														Sheet 5: Land Holding
Hh code	Serial number of the sample household that has been interviwed															HHCode: Household Code
replyquestiongend	gender of the respondents who reply the answer of the question in the survey.	HH Code: Household Code- This is just serial number of the households from which data were collected														HH migstatus: Household Migrants:1 = Household with migrants, 0=Household without Migrants
Respondents stus	respondents status according to responsibility of the household	HH mig stus: Household migration status- This variable indicates whether any member migrate from the household to the city.														Education: Education of the Household head, Household head of the family member who take main reponsibility of the household
	1 = Household head	Family Size: Number of family members in the household who live together share same kitchen and expenditure combindly.														Farm Size: Farm size in ha which is clearly defined in sheet 4 land holding data
	2= member other than household head	Gend fm1….Gnd fm11: Gender of each family member (from number one to number eleven). Here Maximum number of family members is 11 in the household in the study area														Totalassets value: Value of total assets of the household in Bangladeshi Taka (BDT)
Upazilla	This is an administrative region in Bangladesh, functioning as a sub unit of a district. It can be seen analogous	Age fm1……..Agefm11: Age distrubution of all family members														Totallivestock: Value of the livestock of the household in Bangladesh Taka (BDT)
	to a county of a western country.	Edu fm1 ……..Edufm11: Educational qualification of all family members (member 1 to member eleven)														HH debt Tk: Household debt in BDT
Age	Age of the respondents who reply the question	Occu fmma1 … Occufma11 and Occu famsub1… Occufmsub11: These variables include main and subsidiary occupation of the family members (from member one to member eleven)														Noactivemale: Number of active male member in the household (age range between 15-59)
Gender	1= male	Occufmma = Occupation main														noactivefemale: Numver of active female member in the household (age range between 15-59)
	2 = female	Occufasub = Subsidiary Occupation														Very young dependants: 0-5 years old of children in the household
Farmingexp	number of years that household head is working in the agriculture															Young dependants: 5-14 years old of children in the household
Education	education at different level	Sheet 4: Land holding data														Old dependants: Above 60 years old member of the household
	1 = illiterate	Hmsteadec = Homestead land in decimal. The amount of land used for living of the households
	2 = primary, 5 years of schooling	Ownculanddec = Own land in decimal. The amount of land that is owned by the households either by inheritance or purchased from others and used for cultivation.														Sheet 6 :Asset Data
	3 = secondary, 8 years of schooling	Poowndec = Pond land in decimal. The amount of land that is used for fish farming owned by the households														HH migstatus: Already defined
	4 = SSC, 10 years ofschooling	Poleasedec = Pond land leased in decimal. The amount of pond land that is takenon lease from others by the households														Television: total value of television owned by household in BDT
	5 = HSC= 12 years of schooling	Mortgindec = Mortgaged-in land in decimal. The amount of land that is taken as mortage from others for cultivation by the household														mobilenumber: Number of mobile phones owned by the household valued in BDT
	6= Bachelor degree, 16 years	Mortgoutdec = Mortgaged-out land in decimal. The amount of land that is given as mortgage to others by the household														Refrigerator: Value of refrigerator owned by the households in BDT
	7 = masters degree	Farm sizesdec= Farm size in decimal which is calculated as: Farm size = Homestead land + Own cultivable land + Pond land + Pond land leased-in + Mortgaged-in Land + Mortgaged-out land														Electric fan: Value of electric fan owned by the households in BDT
	1 = Agriculture	ha= hectare, is an international standard measurement unit of land (1 hectare = 247 decimal)														Motorcycle: Value of Motorcycle owned by households in BDT
	3 = fisheries															Chairtable: Value of Chair and tables owned by households in BDT
	4 = Small business															Agrimachinery: Value of agrimachinery owned by households in BDT
	5 = Govt service															Total value of asset BDT= Summation of all assets already defined
	6 = private service															tolivestockvalue BDT= Total value of livestock owned by household in BDT; which is used in the emperical model
	7 = Rickshaw/ van pulling															tosalesvalueyear=total sale value of the livestock per year in the household
	8 = Day labour
	9 = Household work															Sheet 7: Household debt
	10 = student
	11 retired															HH code. HH migstatuss: Already defined
occupma	main occupation of the respondent
occupsub	subsidiary occupation of the respondent , code same as main occupation of the respondents															HH debt BDT: Amount of debt taken by household from various sources in BDT ; this variable used in emperical model which is already defined in model data sheet
																Debt source: From which source household has taken debt
Data source location with code number																Purpose: For which purpose household debt was taken
Upazila, karimganj=5																Debt source debt purpose were not used in the emperical model
Trarail= 6																Debt Source: code
Nikli =8																1. NGO=Non government organization
																2. Bank= Different bank who usually provide loan to the people
																3. Friends = Informal source of loan from which people usually taken loan
																4. Relatives= This is also an informal source from which people usually taken loan
																5. Money lender= who provides money against high interest to the poor people
																Debt purpose code:
																1. Home expenditure
																2. farm inputs buying
																3. marriage
																4. Education
																5. Health
																6. House repair
																7. Business
																8. others
																Sheet 8
																Factors of migration
																HH Code, HH migstatus already defined. Here only Household with migrant is considered who reply the reasons of migration at their one or more family members
																plcond= Poor living conditions of the household
																betjobopcity= better opportunity in the city
																unemslacper= unemployment in the slack period in the rural areas
																lowwage = Lower wage rate in the rural areas.
																Inadefarmland= inadequate farmland possess by the households with migrant
																toomanyfmem= too many family members
																beteducfaccty= better education facilities ib the city
																attacty= attraction to the city life
																failtopayngoloan= failure to repay NGO loan
																migreltivesinf = migrant relatives influence
																Cropfailuredisaster= crop damages due to natural disaster
